# Supplementary material for: Optimizing multi-spectral ore sorting incorporating wavelength selection utilizing neighborhood component analysis for effective arsenic mineral detection
Source: Sci Rep. 2024 May 21;14:11544. doi: 10.1038/s41598-024-62166-0 (PMC11109168; doi:10.1038/s41598-024-62166-0)
Supplement: Supplementary file 1 — Supplementary Information. [file 41598_2024_62166_MOESM1_ESM.xlsx]

## Sheet: Sheet1
400	402.945	405.89	408.835	411.78	414.725	417.67	420.615	423.56	426.505	429.45	432.395	435.34	438.285	441.23	444.175	447.12	450.065	453.01	455.955	458.9	461.845	464.79	467.735	470.68	473.625	476.57	479.515	482.46	485.405	488.35	491.295	494.24	497.185	500.13	503.075	506.02	508.965	511.91	514.855	517.8	520.745	523.69	526.635	529.58	532.525	535.47	538.415	541.36	544.305
0.407959	0.402269	0.41386	0.41282	0.415659	0.412877	0.415953	0.418654	0.416386	0.416832	0.416497	0.419524	0.423066	0.420097	0.420247	0.420614	0.420348	0.420473	0.419886	0.420067	0.422059	0.420464	0.421891	0.421324	0.420663	0.420872	0.422762	0.423435	0.423317	0.421422	0.421228	0.421883	0.422675	0.423021	0.422811	0.422054	0.422618	0.422561	0.424625	0.42305	0.423186	0.422677	0.422381	0.422126	0.423483	0.422357	0.421133	0.42128	0.421584	0.421236
0.426647	0.421931	0.429822	0.428829	0.430598	0.427769	0.429771	0.433049	0.429654	0.429283	0.429318	0.43191	0.434683	0.431728	0.431259	0.431043	0.430815	0.431027	0.430282	0.429736	0.431517	0.429625	0.430867	0.42967	0.428796	0.428545	0.430406	0.430891	0.430901	0.428616	0.428066	0.42864	0.429618	0.429842	0.429535	0.429005	0.429642	0.429587	0.431398	0.430374	0.430675	0.430131	0.42988	0.429667	0.431193	0.43013	0.429112	0.429184	0.429729	0.429175
0.385454	0.378718	0.38751	0.385047	0.385848	0.382708	0.384257	0.386202	0.382535	0.383598	0.382401	0.384856	0.387546	0.38482	0.38501	0.384576	0.384459	0.384298	0.383506	0.38282	0.384129	0.382056	0.383272	0.382207	0.381441	0.380897	0.382659	0.38271	0.382633	0.380554	0.380437	0.380678	0.38153	0.382055	0.381365	0.381152	0.381798	0.381881	0.383606	0.382573	0.383054	0.382632	0.382724	0.382331	0.38384	0.382922	0.382126	0.382167	0.382671	0.382199
0.384921	0.377517	0.385692	0.384085	0.385808	0.38251	0.383758	0.385958	0.382762	0.383148	0.38261	0.385549	0.388154	0.386252	0.386454	0.386657	0.386133	0.38621	0.385502	0.385355	0.386379	0.384724	0.385422	0.384613	0.383846	0.383226	0.384755	0.385139	0.384801	0.38266	0.382504	0.382982	0.383704	0.384172	0.383862	0.383566	0.384233	0.384343	0.38632	0.385248	0.385678	0.385702	0.385655	0.385717	0.387272	0.386486	0.385596	0.385739	0.386258	0.385991
0.389804	0.383526	0.391214	0.390625	0.391285	0.38737	0.388589	0.390634	0.38698	0.386429	0.385679	0.388466	0.391649	0.390466	0.39093	0.390701	0.390589	0.391247	0.390613	0.390144	0.391464	0.389495	0.390543	0.389451	0.388626	0.38795	0.389605	0.389673	0.389474	0.387355	0.387063	0.387675	0.388556	0.389086	0.388725	0.388529	0.38933	0.389648	0.391919	0.391016	0.391622	0.391574	0.391763	0.391888	0.393436	0.392982	0.392199	0.392471	0.392882	0.39277
0.470681	0.467285	0.480452	0.480661	0.483834	0.48005	0.483679	0.48646	0.483584	0.484344	0.485212	0.488821	0.493259	0.491376	0.491648	0.49241	0.492654	0.493394	0.492904	0.492836	0.494732	0.492186	0.49338	0.491858	0.490606	0.489929	0.491881	0.492073	0.491602	0.489013	0.488757	0.489165	0.490606	0.491339	0.49098	0.490629	0.491985	0.492445	0.495212	0.494161	0.495286	0.495345	0.495784	0.495918	0.498257	0.497694	0.496645	0.497191	0.497919	0.497704
0.397084	0.39132	0.400812	0.399281	0.400391	0.39624	0.398199	0.399996	0.396888	0.397018	0.396966	0.399568	0.40335	0.401148	0.401718	0.402254	0.401731	0.40191	0.401123	0.401103	0.402096	0.400196	0.400819	0.399561	0.398324	0.397574	0.399051	0.399021	0.398668	0.396259	0.395793	0.396004	0.396998	0.397355	0.397106	0.396472	0.397343	0.397879	0.400171	0.399393	0.400015	0.400146	0.400157	0.400186	0.402107	0.401469	0.400817	0.401298	0.401622	0.401447
0.407116	0.402175	0.411318	0.41023	0.412123	0.407994	0.409824	0.4124	0.408531	0.409904	0.410198	0.412591	0.416659	0.414606	0.415329	0.415854	0.415652	0.41607	0.415606	0.415069	0.416221	0.414148	0.415153	0.413736	0.412319	0.411586	0.413354	0.413267	0.412558	0.410353	0.410019	0.410503	0.411356	0.411638	0.411504	0.411133	0.412042	0.412453	0.414856	0.413923	0.414775	0.415132	0.415277	0.415644	0.417659	0.416836	0.416128	0.416756	0.417491	0.417229
0.466531	0.464374	0.477623	0.478131	0.481181	0.47869	0.482463	0.486215	0.483222	0.484489	0.486147	0.490228	0.49454	0.492917	0.494141	0.494752	0.495117	0.496273	0.4962	0.496165	0.49782	0.495652	0.496458	0.495012	0.493814	0.492987	0.494816	0.495093	0.494566	0.491905	0.491353	0.492109	0.49309	0.493808	0.4935	0.493144	0.494482	0.495109	0.49783	0.496895	0.498115	0.498251	0.498695	0.498868	0.501538	0.500827	0.499989	0.500384	0.501294	0.501221
0.42445	0.418983	0.429688	0.428149	0.430149	0.425979	0.428088	0.430382	0.427718	0.427773	0.428481	0.431782	0.435571	0.43383	0.43425	0.434608	0.435059	0.435309	0.434996	0.434652	0.436293	0.434232	0.434697	0.433959	0.432379	0.431654	0.432852	0.43282	0.432464	0.429827	0.429723	0.429857	0.430691	0.431124	0.43089	0.430337	0.431314	0.431675	0.433858	0.433173	0.434128	0.434088	0.43416	0.434528	0.436375	0.435829	0.435	0.435595	0.436003	0.435925
0.401434	0.396221	0.404937	0.403897	0.406158	0.401716	0.404048	0.406335	0.402925	0.403938	0.404241	0.407104	0.410835	0.408999	0.409683	0.409967	0.41005	0.410732	0.41005	0.40978	0.411402	0.409305	0.410223	0.409051	0.4082	0.407481	0.408801	0.408867	0.408566	0.406058	0.406039	0.406254	0.406965	0.407685	0.40739	0.407179	0.40777	0.408269	0.410448	0.409566	0.410506	0.410468	0.410659	0.411001	0.412747	0.412176	0.411407	0.411868	0.412679	0.412494
0.430131	0.427885	0.440228	0.441436	0.444415	0.442325	0.445572	0.449566	0.447165	0.448647	0.450188	0.453954	0.458847	0.456291	0.457876	0.458231	0.458292	0.459489	0.458803	0.45869	0.460651	0.458491	0.459809	0.459299	0.458011	0.457369	0.459488	0.459524	0.459366	0.45712	0.456712	0.457338	0.45844	0.459525	0.458977	0.459236	0.460132	0.460887	0.463277	0.462692	0.463679	0.464021	0.464409	0.464689	0.467065	0.46668	0.465949	0.466652	0.467744	0.467789
0.408203	0.404992	0.416857	0.417451	0.421413	0.418876	0.422935	0.426476	0.425209	0.426582	0.427504	0.431037	0.435202	0.433676	0.434743	0.435386	0.43584	0.436098	0.436378	0.435875	0.437928	0.436584	0.437861	0.437036	0.436262	0.436057	0.437715	0.438262	0.438272	0.436009	0.436132	0.436602	0.438089	0.438582	0.438427	0.438291	0.439543	0.440166	0.442558	0.44189	0.442888	0.443099	0.443287	0.443774	0.445684	0.445391	0.444695	0.445311	0.44625	0.446086
0.441895	0.438063	0.448663	0.449944	0.453521	0.450091	0.454195	0.459182	0.456543	0.457336	0.458482	0.462222	0.466189	0.464251	0.464752	0.465176	0.465186	0.465854	0.465521	0.465187	0.467321	0.465099	0.467003	0.465799	0.465165	0.464771	0.466633	0.467236	0.467332	0.465047	0.464928	0.465758	0.466851	0.46753	0.467346	0.466989	0.46818	0.468678	0.471062	0.470213	0.47135	0.471275	0.471368	0.471627	0.473979	0.473106	0.472253	0.472787	0.47362	0.473618
0.472701	0.469445	0.482035	0.482466	0.48778	0.486084	0.490743	0.495267	0.492684	0.494331	0.494992	0.498676	0.503519	0.500636	0.50118	0.501536	0.50158	0.50227	0.501713	0.501547	0.503991	0.502304	0.503713	0.502972	0.502265	0.501865	0.504152	0.504912	0.504922	0.50215	0.502334	0.503208	0.504212	0.505076	0.504904	0.5044	0.5056	0.50568	0.508275	0.507161	0.508201	0.507729	0.507936	0.508112	0.510267	0.509471	0.508487	0.508878	0.509629	0.509651
0.500133	0.495286	0.510641	0.512725	0.519109	0.51802	0.52324	0.528133	0.525214	0.526825	0.527951	0.53179	0.53649	0.533658	0.534241	0.534711	0.534606	0.535745	0.535101	0.535287	0.538419	0.536163	0.538159	0.538095	0.537365	0.537158	0.540113	0.541128	0.54146	0.538621	0.539092	0.540118	0.541719	0.542551	0.542415	0.54189	0.54322	0.543451	0.546207	0.544937	0.54599	0.545714	0.545333	0.545643	0.548225	0.54716	0.546005	0.546557	0.547493	0.547342
0.430287	0.421499	0.430782	0.427498	0.426943	0.420282	0.419008	0.420251	0.415418	0.413544	0.411928	0.413568	0.416045	0.413124	0.412252	0.411778	0.411124	0.410482	0.409318	0.408654	0.409951	0.407484	0.407968	0.4069	0.405926	0.405121	0.406189	0.406396	0.405439	0.403471	0.402893	0.403276	0.40384	0.404154	0.403372	0.402681	0.403188	0.402752	0.404515	0.402847	0.403403	0.402557	0.402215	0.401937	0.403115	0.401957	0.400793	0.400764	0.400859	0.400689
0.439586	0.430852	0.43718	0.433461	0.431733	0.425142	0.42281	0.424044	0.418499	0.416931	0.415179	0.416555	0.419225	0.416537	0.415766	0.415603	0.415177	0.41496	0.4142	0.413377	0.414685	0.4122	0.41249	0.411591	0.410207	0.409381	0.410228	0.410774	0.409561	0.407518	0.407034	0.40712	0.407912	0.408188	0.407763	0.40709	0.407556	0.407289	0.409329	0.407844	0.408437	0.407891	0.407685	0.407732	0.408753	0.407966	0.406851	0.40695	0.406872	0.406973
0.45348	0.44766	0.457637	0.45604	0.456451	0.450579	0.449707	0.450242	0.445742	0.445007	0.443799	0.446083	0.449338	0.446838	0.446803	0.447071	0.4464	0.446197	0.445155	0.444977	0.446063	0.443493	0.444054	0.442664	0.441102	0.440167	0.441314	0.441455	0.440288	0.438278	0.437686	0.437563	0.438562	0.438735	0.438237	0.437963	0.438726	0.438462	0.440727	0.439646	0.440131	0.439584	0.439823	0.439642	0.441111	0.440262	0.439206	0.439493	0.439649	0.439575
0.440274	0.432674	0.44245	0.439571	0.439625	0.434187	0.431672	0.432974	0.42813	0.426941	0.426011	0.428705	0.431712	0.42949	0.429311	0.429811	0.429261	0.428832	0.427955	0.427999	0.429054	0.426597	0.42666	0.425365	0.424013	0.422878	0.42367	0.423694	0.422745	0.420543	0.420038	0.420023	0.420792	0.421045	0.420792	0.420339	0.421045	0.421074	0.423293	0.422138	0.423069	0.422448	0.422966	0.422925	0.424295	0.423522	0.422671	0.423097	0.423195	0.423281
0.4195	0.410288	0.416824	0.413767	0.411647	0.404948	0.402427	0.401649	0.396341	0.394272	0.392522	0.394486	0.397318	0.395541	0.396022	0.395716	0.395255	0.395333	0.394464	0.394334	0.395126	0.392515	0.392873	0.391844	0.39046	0.389208	0.389633	0.389744	0.388781	0.386511	0.386002	0.386142	0.386771	0.387034	0.386591	0.386164	0.386851	0.386805	0.388722	0.387679	0.388399	0.38801	0.388368	0.388377	0.389744	0.38912	0.388471	0.388616	0.388775	0.388687
0.477872	0.471173	0.481496	0.479167	0.47878	0.471284	0.469238	0.469539	0.46476	0.463127	0.462319	0.464561	0.468649	0.466676	0.467148	0.467764	0.467387	0.467932	0.467013	0.466953	0.468014	0.465121	0.465519	0.46414	0.462397	0.46098	0.461462	0.46187	0.460266	0.457877	0.457481	0.457392	0.458167	0.458858	0.4585	0.45801	0.459092	0.459146	0.461694	0.460561	0.461768	0.461302	0.461836	0.461989	0.463918	0.463384	0.462568	0.462878	0.463149	0.46362
0.451105	0.444712	0.455381	0.4524	0.452571	0.445836	0.444211	0.444956	0.439975	0.43885	0.438093	0.440545	0.444449	0.442794	0.443105	0.443924	0.443857	0.443564	0.442918	0.442823	0.444032	0.441028	0.441425	0.440391	0.438315	0.436982	0.437774	0.437727	0.436609	0.434049	0.433473	0.433434	0.434115	0.434626	0.434231	0.434014	0.434533	0.43493	0.437396	0.436479	0.437374	0.436974	0.437745	0.437956	0.439875	0.439303	0.43853	0.439309	0.439617	0.439857
0.427868	0.418833	0.425276	0.421623	0.419829	0.412691	0.409336	0.40948	0.404693	0.403015	0.40203	0.403385	0.406548	0.404867	0.404577	0.404927	0.404332	0.40456	0.403592	0.40288	0.404017	0.401377	0.40125	0.399956	0.398057	0.39672	0.397302	0.397407	0.395829	0.393561	0.39246	0.392713	0.393183	0.393432	0.393004	0.392781	0.393329	0.393506	0.395493	0.39474	0.395576	0.395395	0.395921	0.396161	0.397625	0.397102	0.396621	0.39719	0.397471	0.397595
0.479093	0.473295	0.485065	0.482141	0.481749	0.476132	0.474215	0.475173	0.470291	0.469635	0.469336	0.472001	0.476253	0.474258	0.474843	0.475112	0.475368	0.475778	0.47509	0.474867	0.47675	0.473389	0.473341	0.472003	0.470019	0.468653	0.469548	0.469302	0.467948	0.46533	0.464258	0.464303	0.4649	0.465469	0.464996	0.464628	0.465512	0.465886	0.468558	0.467356	0.468389	0.468197	0.468829	0.469009	0.471116	0.470616	0.469729	0.470383	0.47095	0.471246
0.470592	0.462928	0.473633	0.470748	0.47007	0.462739	0.460958	0.46152	0.456829	0.454956	0.454813	0.45777	0.461045	0.459028	0.459178	0.459681	0.460165	0.459936	0.459134	0.458951	0.460248	0.456921	0.457199	0.455821	0.453789	0.452315	0.45256	0.452991	0.45139	0.448481	0.447832	0.447653	0.448254	0.448569	0.44812	0.447817	0.448474	0.448556	0.451151	0.450047	0.450991	0.450646	0.451251	0.451261	0.45331	0.452664	0.452095	0.452566	0.453066	0.453209
0.445934	0.437894	0.447905	0.444661	0.444389	0.438639	0.436347	0.437293	0.43276	0.430984	0.430441	0.432861	0.436541	0.434932	0.435196	0.435172	0.435556	0.435781	0.435165	0.434749	0.436679	0.433396	0.433613	0.43239	0.431087	0.429771	0.429979	0.430288	0.428862	0.426667	0.425862	0.425832	0.426624	0.426938	0.426373	0.42598	0.426856	0.426844	0.42942	0.42839	0.429194	0.428834	0.429304	0.429702	0.431449	0.431172	0.430178	0.430802	0.431257	0.431369
0.444425	0.437312	0.447788	0.445668	0.444587	0.438639	0.436305	0.437124	0.432962	0.431808	0.431201	0.433992	0.438256	0.435728	0.436045	0.43658	0.436537	0.436636	0.436031	0.435759	0.436761	0.434172	0.434754	0.433366	0.432032	0.430589	0.431324	0.431375	0.430301	0.428103	0.427069	0.427163	0.427868	0.428419	0.427935	0.427602	0.428259	0.42845	0.430835	0.429704	0.43084	0.430573	0.431294	0.431188	0.433034	0.432715	0.432016	0.432488	0.432914	0.433217
0.439031	0.432298	0.443612	0.442842	0.443135	0.437488	0.43617	0.437923	0.434368	0.433556	0.433078	0.435714	0.439656	0.437665	0.438421	0.439102	0.439236	0.439424	0.438792	0.438834	0.440486	0.438299	0.439019	0.437602	0.436041	0.43515	0.436283	0.436453	0.435596	0.433249	0.432471	0.433134	0.434068	0.434492	0.434203	0.433963	0.434894	0.435445	0.4379	0.436984	0.43805	0.438035	0.438626	0.438922	0.440863	0.440689	0.440061	0.44063	0.44128	0.441896
0.43093	0.422269	0.429654	0.427143	0.42561	0.418562	0.417512	0.417894	0.41365	0.41243	0.411091	0.413394	0.41654	0.414134	0.41393	0.41402	0.413406	0.413549	0.412346	0.412083	0.413365	0.410581	0.411478	0.410243	0.408921	0.407549	0.408466	0.408521	0.407775	0.405338	0.404627	0.404767	0.405334	0.405591	0.405178	0.404846	0.40545	0.405286	0.407292	0.406131	0.407122	0.406641	0.406975	0.406839	0.408318	0.407715	0.406891	0.407082	0.407348	0.407637
0.482666	0.473614	0.482186	0.480276	0.480086	0.473819	0.472563	0.474356	0.469415	0.468102	0.46755	0.470099	0.47374	0.470939	0.470642	0.470556	0.470761	0.470636	0.469794	0.469652	0.471358	0.468345	0.468943	0.468049	0.466791	0.465463	0.46706	0.467598	0.466562	0.463701	0.463102	0.463548	0.464303	0.464886	0.464306	0.464049	0.464695	0.464684	0.466888	0.465563	0.46651	0.465869	0.466298	0.466163	0.467819	0.467332	0.466259	0.466694	0.466871	0.466928
0.537598	0.529522	0.545073	0.544448	0.546783	0.540992	0.541878	0.544837	0.540123	0.538246	0.538714	0.541125	0.545428	0.542897	0.542694	0.543234	0.542747	0.543349	0.54252	0.542402	0.544416	0.541561	0.542823	0.541534	0.540428	0.539838	0.541299	0.542058	0.541271	0.539021	0.538082	0.53877	0.540208	0.541027	0.540801	0.540037	0.541228	0.541193	0.544243	0.542811	0.543778	0.543095	0.543534	0.543215	0.545452	0.544569	0.543445	0.543746	0.544399	0.544603
0.46835	0.460994	0.471882	0.468365	0.468024	0.459391	0.456585	0.455904	0.450768	0.448006	0.446282	0.44742	0.450195	0.446728	0.446767	0.446156	0.445774	0.445763	0.44443	0.444153	0.445171	0.442801	0.443084	0.441469	0.440532	0.439534	0.440322	0.44033	0.439348	0.436683	0.436149	0.435751	0.436801	0.436874	0.436646	0.435467	0.436305	0.435867	0.438135	0.436268	0.437047	0.436419	0.436232	0.435725	0.436815	0.435829	0.434346	0.434736	0.434328	0.434395
0.469105	0.45998	0.467386	0.461737	0.460119	0.4503	0.445645	0.444289	0.438771	0.434914	0.432673	0.433465	0.435803	0.432431	0.431478	0.431451	0.430726	0.430923	0.429148	0.428491	0.429143	0.426403	0.426412	0.42476	0.423294	0.422173	0.423171	0.422681	0.421694	0.419203	0.418153	0.417882	0.418591	0.418756	0.418448	0.417438	0.418112	0.417831	0.419901	0.418534	0.419145	0.418406	0.418348	0.41803	0.419321	0.418323	0.417022	0.417315	0.417214	0.417066
0.489524	0.481934	0.494511	0.491433	0.491924	0.482422	0.48024	0.47891	0.473431	0.470833	0.469287	0.471243	0.474169	0.471175	0.471705	0.471239	0.470898	0.47125	0.469774	0.469618	0.470583	0.467586	0.467815	0.466084	0.464069	0.462869	0.463601	0.463218	0.462247	0.459138	0.458494	0.45799	0.458924	0.459174	0.459004	0.458124	0.45911	0.458794	0.461505	0.460117	0.461196	0.460507	0.460759	0.460592	0.462084	0.461135	0.460035	0.460584	0.460465	0.460433
0.434681	0.424185	0.432482	0.427438	0.426758	0.417446	0.412307	0.412316	0.406284	0.403145	0.401018	0.40228	0.404904	0.401932	0.4024	0.402415	0.401958	0.402498	0.400859	0.400711	0.401268	0.398638	0.398602	0.396946	0.395252	0.3944	0.394657	0.394453	0.393055	0.390175	0.389304	0.388981	0.389509	0.389492	0.389304	0.388526	0.38911	0.388895	0.391057	0.389837	0.390325	0.390103	0.390421	0.390101	0.391204	0.390603	0.389411	0.389864	0.389588	0.389734
0.469416	0.461426	0.471309	0.467566	0.466071	0.456624	0.453083	0.451585	0.445616	0.442253	0.440625	0.442505	0.445461	0.443145	0.443593	0.443156	0.443129	0.444044	0.442261	0.442081	0.443144	0.440212	0.440211	0.438483	0.436751	0.435338	0.435836	0.435327	0.43397	0.431103	0.430153	0.429603	0.430441	0.430608	0.430547	0.429538	0.430533	0.430507	0.433009	0.431729	0.432897	0.43238	0.432871	0.432986	0.434605	0.433831	0.432672	0.433309	0.433472	0.433537
0.499201	0.491962	0.503384	0.499778	0.498205	0.487409	0.483991	0.481586	0.475451	0.472427	0.470417	0.472072	0.475378	0.472815	0.473246	0.473538	0.473762	0.474217	0.472704	0.472716	0.473665	0.470452	0.470839	0.468211	0.466272	0.464723	0.465174	0.464082	0.462565	0.459313	0.458168	0.457556	0.458207	0.458439	0.458148	0.457077	0.458005	0.457832	0.460147	0.459037	0.460286	0.460003	0.460074	0.460312	0.461968	0.46143	0.460106	0.460793	0.460841	0.460852
0.486705	0.480694	0.493265	0.490338	0.490195	0.480341	0.476833	0.4763	0.470299	0.467239	0.466267	0.468499	0.472222	0.470341	0.471222	0.471822	0.472186	0.473086	0.472203	0.471967	0.472915	0.470278	0.469926	0.468331	0.466286	0.464793	0.465299	0.464897	0.463484	0.460023	0.459304	0.458551	0.459544	0.459643	0.459615	0.45883	0.459822	0.459804	0.462703	0.46191	0.462981	0.462744	0.463207	0.463503	0.465584	0.464882	0.463916	0.46464	0.464981	0.465408
0.453635	0.444618	0.451492	0.446674	0.444428	0.434617	0.430352	0.428091	0.421723	0.418045	0.416755	0.417577	0.420541	0.417837	0.418289	0.418296	0.418169	0.418666	0.417146	0.416735	0.417626	0.414363	0.414541	0.412661	0.410596	0.408976	0.409308	0.408772	0.407231	0.40391	0.403117	0.402249	0.402772	0.402667	0.402386	0.401359	0.402102	0.402304	0.404201	0.403379	0.404234	0.403861	0.404254	0.404306	0.405959	0.405301	0.404395	0.40514	0.405336	0.405416
0.462558	0.45474	0.462924	0.457016	0.455355	0.444906	0.44096	0.439021	0.432878	0.429573	0.427909	0.429289	0.432391	0.429989	0.430369	0.430768	0.430611	0.431323	0.430121	0.429695	0.430321	0.427313	0.427126	0.425446	0.423246	0.421706	0.421872	0.421204	0.419545	0.416296	0.415255	0.414486	0.415186	0.415052	0.414728	0.413675	0.41441	0.414273	0.416631	0.415373	0.416411	0.416086	0.416379	0.416436	0.418058	0.417464	0.416299	0.417101	0.417055	0.417368
0.495872	0.488	0.500084	0.495679	0.494061	0.482771	0.47943	0.477708	0.472134	0.468628	0.467292	0.469849	0.472692	0.470571	0.471588	0.472002	0.472239	0.472944	0.471798	0.471661	0.472823	0.469556	0.469476	0.467654	0.465437	0.463948	0.464281	0.463538	0.46207	0.458421	0.457306	0.456606	0.457272	0.457423	0.457156	0.456106	0.457087	0.456948	0.459471	0.458487	0.459391	0.459231	0.459672	0.459944	0.461513	0.460878	0.459834	0.460512	0.460627	0.460874
0.478849	0.472731	0.482472	0.480794	0.478978	0.469785	0.466506	0.465201	0.459439	0.457169	0.455957	0.458046	0.46189	0.4595	0.460663	0.461042	0.461186	0.462586	0.46117	0.461217	0.462668	0.459871	0.459939	0.45805	0.456356	0.454796	0.455099	0.454656	0.453169	0.449885	0.448923	0.44849	0.449267	0.449386	0.449258	0.448365	0.44906	0.449296	0.451868	0.450657	0.451906	0.451631	0.452243	0.452533	0.454048	0.453607	0.45257	0.453657	0.453821	0.453775
0.464267	0.45797	0.468565	0.465436	0.46421	0.455241	0.450974	0.450393	0.445363	0.442635	0.441378	0.443687	0.447295	0.445329	0.446152	0.446962	0.447186	0.448384	0.447364	0.44753	0.448486	0.445724	0.446362	0.444839	0.443033	0.441661	0.44246	0.44199	0.440732	0.438022	0.437073	0.436471	0.437306	0.437526	0.437409	0.436435	0.437542	0.437649	0.44048	0.43928	0.44038	0.440242	0.440704	0.441178	0.442605	0.442264	0.441252	0.442028	0.442294	0.442494
0.460649	0.454064	0.465888	0.463704	0.462798	0.454171	0.452138	0.451219	0.447644	0.444756	0.44391	0.445769	0.449314	0.447107	0.447866	0.4482	0.448748	0.449073	0.448041	0.448156	0.449502	0.446931	0.446942	0.44525	0.44341	0.442487	0.442986	0.442415	0.441483	0.438532	0.437739	0.437058	0.437833	0.438057	0.437733	0.436903	0.438109	0.437973	0.440598	0.439322	0.440638	0.440187	0.440508	0.440813	0.442514	0.442032	0.441014	0.441735	0.441843	0.442263
0.494562	0.487474	0.498148	0.496064	0.495104	0.486049	0.482952	0.483023	0.47812	0.475021	0.473479	0.476055	0.479373	0.476683	0.477392	0.478027	0.477947	0.478866	0.477315	0.477655	0.478463	0.476064	0.476277	0.474561	0.472872	0.471685	0.472592	0.472246	0.471117	0.467915	0.467017	0.466294	0.467458	0.467846	0.467654	0.466482	0.467953	0.468039	0.470366	0.469277	0.470666	0.470293	0.470577	0.470592	0.472426	0.471752	0.47069	0.471498	0.4716	0.471757
0.541903	0.536809	0.550091	0.547408	0.548657	0.538842	0.536174	0.536123	0.530585	0.527367	0.526604	0.528532	0.532715	0.52922	0.530233	0.529776	0.530136	0.530904	0.529561	0.529461	0.530801	0.527427	0.527708	0.526286	0.52436	0.523266	0.524071	0.523713	0.522705	0.519135	0.51836	0.517742	0.518828	0.519164	0.518857	0.517714	0.518829	0.519128	0.521684	0.520218	0.521292	0.521014	0.521136	0.521069	0.522833	0.522062	0.520539	0.521182	0.521187	0.521316
0.537575	0.528602	0.541554	0.538767	0.539577	0.53039	0.528663	0.528067	0.522217	0.519226	0.518813	0.520373	0.523944	0.520969	0.521474	0.521555	0.521427	0.522699	0.520902	0.521082	0.522323	0.519859	0.520337	0.518995	0.517541	0.516765	0.517611	0.517678	0.516822	0.513846	0.51315	0.512611	0.514331	0.514299	0.514054	0.512937	0.514364	0.514223	0.516953	0.515187	0.516544	0.515815	0.515913	0.515618	0.517547	0.51659	0.515151	0.515818	0.515599	0.515628
0.452903	0.443322	0.453209	0.447473	0.444613	0.433315	0.42921	0.426251	0.419493	0.415512	0.412305	0.412842	0.414807	0.411413	0.411245	0.409948	0.409752	0.410298	0.408601	0.408017	0.408313	0.405782	0.405847	0.404321	0.402767	0.401523	0.402211	0.401802	0.400953	0.397965	0.397548	0.397172	0.398102	0.398103	0.397868	0.396425	0.397154	0.396946	0.39906	0.397771	0.397993	0.397238	0.397111	0.396706	0.397838	0.396877	0.39524	0.395942	0.395741	0.395428
0.47947	0.469201	0.477354	0.472124	0.468578	0.456671	0.451951	0.449378	0.441718	0.43708	0.434124	0.434487	0.436684	0.432672	0.432103	0.431162	0.430549	0.43119	0.429065	0.428293	0.428821	0.425721	0.425157	0.42352	0.42154	0.420139	0.420648	0.419854	0.418659	0.415384	0.414464	0.414234	0.414954	0.415076	0.414588	0.413003	0.413865	0.41361	0.415863	0.414467	0.414928	0.41437	0.414178	0.414131	0.415347	0.414492	0.412983	0.413664	0.413321	0.413171
0.491699	0.486816	0.500522	0.4971	0.495012	0.484573	0.480728	0.477962	0.470821	0.467316	0.465018	0.466533	0.469298	0.466139	0.466838	0.465981	0.466326	0.467277	0.465706	0.465153	0.465948	0.462854	0.46239	0.460797	0.458797	0.457106	0.45755	0.456851	0.455655	0.451943	0.450967	0.450328	0.451337	0.451523	0.451337	0.449848	0.450801	0.450322	0.453075	0.451679	0.452357	0.451879	0.45183	0.451569	0.453194	0.452187	0.450684	0.451491	0.451672	0.451115
0.467929	0.459285	0.470905	0.467463	0.464883	0.454973	0.451037	0.44874	0.441726	0.438133	0.435547	0.437044	0.439667	0.43727	0.437846	0.437619	0.437757	0.438781	0.43735	0.437097	0.437532	0.434968	0.43458	0.432896	0.43126	0.429607	0.429555	0.429177	0.427765	0.424429	0.423718	0.423249	0.424088	0.424504	0.424084	0.422688	0.423895	0.423784	0.42637	0.425325	0.425955	0.425751	0.425846	0.425861	0.427415	0.426799	0.42535	0.426294	0.426585	0.426381
0.479381	0.472224	0.481631	0.477776	0.474002	0.463553	0.458631	0.455303	0.447687	0.443817	0.44112	0.442447	0.444699	0.442322	0.44309	0.442316	0.442742	0.443664	0.441828	0.441622	0.441849	0.438844	0.438391	0.436422	0.434056	0.432156	0.432328	0.431348	0.429876	0.426356	0.425164	0.424637	0.42538	0.425261	0.42521	0.423416	0.424494	0.42425	0.42686	0.425665	0.42628	0.425898	0.426097	0.42601	0.427664	0.427091	0.425515	0.426558	0.42662	0.426593
0.519886	0.514442	0.52923	0.525361	0.522369	0.509975	0.505381	0.502282	0.494368	0.49012	0.48766	0.489624	0.492372	0.49002	0.491155	0.49122	0.49189	0.493594	0.492077	0.491919	0.492778	0.489676	0.489017	0.486852	0.48431	0.482653	0.483038	0.48217	0.480308	0.476439	0.475379	0.474722	0.475468	0.475967	0.475758	0.474007	0.475387	0.475317	0.478355	0.476954	0.478023	0.477787	0.477898	0.478114	0.480131	0.479498	0.477901	0.479099	0.479362	0.479249
0.498069	0.49277	0.506432	0.50438	0.50132	0.491409	0.487533	0.484262	0.476882	0.473633	0.471052	0.473234	0.476961	0.475317	0.476283	0.476586	0.477548	0.479242	0.478047	0.477524	0.478526	0.475693	0.475345	0.473609	0.471362	0.469619	0.469829	0.468994	0.467404	0.46358	0.462521	0.461779	0.462933	0.463069	0.462757	0.461247	0.46252	0.462698	0.46555	0.4644	0.465726	0.46558	0.465734	0.466038	0.468044	0.467679	0.466209	0.467699	0.467744	0.467949
0.476296	0.46828	0.478465	0.473781	0.469093	0.457729	0.452252	0.448768	0.441027	0.436478	0.434166	0.434532	0.437101	0.434362	0.435511	0.435533	0.435343	0.436607	0.434972	0.435025	0.435374	0.432156	0.431745	0.429897	0.427226	0.425416	0.425372	0.424458	0.422496	0.418866	0.417709	0.416728	0.417426	0.417126	0.416763	0.415294	0.416148	0.415841	0.418312	0.416954	0.417757	0.41756	0.41735	0.417728	0.419275	0.418703	0.417193	0.41824	0.418307	0.418357
0.468484	0.460111	0.468834	0.463039	0.458747	0.447254	0.442133	0.437932	0.430361	0.426064	0.423807	0.423963	0.426871	0.424388	0.425049	0.42471	0.42512	0.426119	0.424427	0.424164	0.424532	0.421741	0.421047	0.419619	0.417398	0.415264	0.415282	0.414468	0.412663	0.40891	0.407863	0.407174	0.407715	0.407561	0.407076	0.405425	0.406405	0.406372	0.408797	0.407646	0.408439	0.408218	0.408113	0.408358	0.409966	0.409695	0.408242	0.409375	0.409406	0.409679
0.519487	0.514442	0.529465	0.525938	0.524018	0.512405	0.507885	0.504751	0.496936	0.493286	0.49103	0.493434	0.496618	0.494388	0.496638	0.496691	0.497825	0.500033	0.498614	0.498796	0.500014	0.496549	0.496341	0.494671	0.492332	0.490309	0.490487	0.48979	0.488156	0.483991	0.483039	0.482149	0.483048	0.483248	0.483066	0.48145	0.483093	0.482901	0.486113	0.484806	0.485891	0.485758	0.486094	0.486463	0.488644	0.488285	0.486916	0.488489	0.488461	0.488653
0.478382	0.471135	0.482388	0.478397	0.474807	0.463821	0.459992	0.455904	0.448646	0.444733	0.442934	0.443835	0.447224	0.444621	0.445221	0.445365	0.446005	0.447587	0.446242	0.446039	0.447103	0.444256	0.443775	0.442326	0.440055	0.4386	0.438737	0.437722	0.43633	0.432885	0.431928	0.430969	0.431809	0.432097	0.431728	0.430179	0.431368	0.431331	0.43381	0.432736	0.433638	0.433418	0.433539	0.433993	0.435682	0.435256	0.4339	0.435293	0.435454	0.435475
0.478826	0.471698	0.48483	0.480202	0.477605	0.467425	0.462548	0.459444	0.452553	0.448982	0.446659	0.447735	0.451249	0.448829	0.449941	0.449958	0.45055	0.452249	0.450542	0.450452	0.450974	0.448593	0.44796	0.446559	0.444452	0.442541	0.442759	0.442163	0.440609	0.437131	0.43597	0.435258	0.436118	0.436299	0.436037	0.43441	0.435455	0.435476	0.438231	0.437016	0.438035	0.437741	0.437975	0.438153	0.440132	0.439518	0.438085	0.439312	0.439634	0.439727
0.458518	0.451191	0.463008	0.45897	0.457005	0.446835	0.442809	0.440261	0.433754	0.430412	0.428076	0.429745	0.433088	0.430604	0.431152	0.431783	0.432235	0.43351	0.432416	0.43201	0.433141	0.430708	0.43022	0.429109	0.427016	0.425671	0.425814	0.425083	0.423951	0.420706	0.419869	0.419399	0.420147	0.420314	0.420117	0.418642	0.420061	0.420096	0.42251	0.421328	0.42247	0.42218	0.422513	0.422659	0.424351	0.424126	0.422892	0.42428	0.424434	0.4247
0.479692	0.469952	0.47993	0.47529	0.470967	0.459821	0.455785	0.452984	0.445506	0.441978	0.439181	0.440365	0.44271	0.439777	0.44103	0.44089	0.440798	0.441786	0.440099	0.440217	0.440815	0.437818	0.437982	0.435999	0.434426	0.432558	0.433047	0.432336	0.430948	0.427728	0.426677	0.426056	0.426661	0.426938	0.426694	0.425116	0.426191	0.426073	0.428757	0.42742	0.428213	0.427963	0.428134	0.428064	0.429737	0.429028	0.427923	0.428995	0.429014	0.429036
0.511075	0.502348	0.512662	0.507901	0.504909	0.493571	0.489684	0.486685	0.479147	0.474403	0.47251	0.473748	0.476306	0.47332	0.473623	0.472675	0.473002	0.474046	0.472668	0.471963	0.472978	0.470165	0.469679	0.468301	0.466047	0.464567	0.464851	0.464399	0.463065	0.459386	0.458319	0.457877	0.458777	0.459127	0.458645	0.456938	0.458018	0.457821	0.460252	0.459036	0.459817	0.459122	0.459146	0.458899	0.460578	0.459855	0.458245	0.459398	0.459241	0.459256
0.546409	0.536734	0.550444	0.545721	0.542414	0.532413	0.528372	0.525156	0.517814	0.513359	0.511182	0.512175	0.514428	0.511582	0.511368	0.511249	0.511048	0.51222	0.510372	0.51012	0.510866	0.507966	0.507942	0.506405	0.504321	0.503201	0.503911	0.503696	0.502353	0.498909	0.497863	0.497367	0.498849	0.499074	0.498812	0.496858	0.498458	0.498279	0.501265	0.499587	0.500498	0.50001	0.499611	0.49959	0.501225	0.500584	0.49882	0.499906	0.499818	0.499809
0.489014	0.484337	0.498855	0.496064	0.493943	0.48248	0.479118	0.475408	0.467353	0.46302	0.460017	0.460546	0.462825	0.459872	0.459895	0.459492	0.459371	0.460007	0.458496	0.45863	0.458942	0.456152	0.455994	0.454419	0.452696	0.451376	0.451837	0.451069	0.450072	0.446092	0.445319	0.444663	0.445568	0.445766	0.445398	0.444191	0.445041	0.444702	0.44706	0.445549	0.445328	0.445239	0.444766	0.444763	0.445599	0.444778	0.442546	0.443273	0.442605	0.442445
0.480091	0.470497	0.479459	0.473588	0.469885	0.457008	0.451785	0.447209	0.438527	0.433502	0.429799	0.430041	0.431498	0.428298	0.42776	0.426891	0.426403	0.4271	0.425029	0.424477	0.424607	0.421474	0.420905	0.419134	0.417236	0.415568	0.415832	0.414758	0.413497	0.409297	0.408412	0.407485	0.408157	0.408177	0.407756	0.406527	0.407187	0.407007	0.409103	0.407613	0.407595	0.407472	0.407101	0.40706	0.407954	0.407147	0.40513	0.405867	0.405489	0.40538
0.466331	0.459585	0.469575	0.46514	0.461888	0.449765	0.444596	0.439885	0.43138	0.426857	0.424086	0.424368	0.426317	0.423397	0.423762	0.423098	0.423096	0.423745	0.421977	0.421763	0.421808	0.418875	0.418162	0.416567	0.414463	0.412453	0.412728	0.41187	0.41041	0.406588	0.405764	0.404593	0.405275	0.405411	0.405165	0.404047	0.404821	0.404757	0.406801	0.405604	0.405779	0.405898	0.405637	0.40594	0.406903	0.406313	0.404439	0.405429	0.405008	0.404797
0.472412	0.465351	0.477505	0.473751	0.470518	0.458368	0.453198	0.449679	0.441903	0.436768	0.43397	0.434795	0.43691	0.434085	0.434336	0.434694	0.434402	0.435	0.433775	0.433161	0.433328	0.430544	0.429982	0.428157	0.426096	0.424121	0.424109	0.422974	0.421419	0.417361	0.416202	0.41535	0.415899	0.415943	0.415584	0.414593	0.415307	0.415361	0.417686	0.416486	0.416605	0.416858	0.416738	0.417132	0.418084	0.417564	0.415687	0.416884	0.416488	0.416499
0.50597	0.502404	0.515608	0.512695	0.509964	0.497373	0.492	0.487492	0.478709	0.474152	0.471526	0.472669	0.475181	0.473073	0.473867	0.474012	0.473997	0.475448	0.474283	0.47411	0.474528	0.471339	0.470988	0.468987	0.466465	0.464425	0.464437	0.463232	0.461449	0.456985	0.455744	0.454895	0.455599	0.455392	0.455194	0.454086	0.455145	0.455128	0.457927	0.456511	0.4569	0.45712	0.456944	0.45753	0.458886	0.458552	0.456332	0.457652	0.457508	0.457419
0.516557	0.510442	0.523757	0.519812	0.516364	0.503081	0.496198	0.49168	0.482557	0.477463	0.474372	0.475046	0.47795	0.475346	0.475718	0.476017	0.476669	0.477877	0.476413	0.476346	0.476722	0.473522	0.473249	0.470664	0.468364	0.466413	0.466099	0.465017	0.463035	0.45881	0.45753	0.456335	0.456929	0.457055	0.456562	0.455167	0.456274	0.456342	0.458757	0.457765	0.458116	0.45816	0.457912	0.458632	0.460043	0.459517	0.457644	0.458784	0.458561	0.458619
0.493564	0.488244	0.501263	0.496878	0.494127	0.481015	0.475212	0.470788	0.461266	0.456696	0.453836	0.454513	0.457228	0.454687	0.455831	0.455912	0.456286	0.45744	0.456673	0.456558	0.456766	0.453694	0.453293	0.451184	0.448867	0.446643	0.446425	0.445193	0.443466	0.438885	0.437675	0.436437	0.437045	0.43714	0.436626	0.435188	0.436367	0.436183	0.439088	0.437557	0.437965	0.438413	0.438315	0.438734	0.440209	0.439805	0.438177	0.439274	0.439066	0.439179
0.507702	0.503268	0.516315	0.51342	0.50962	0.496826	0.489995	0.485436	0.476403	0.471405	0.469141	0.469444	0.472466	0.469674	0.470957	0.471438	0.472097	0.473562	0.472176	0.472149	0.47261	0.469349	0.468839	0.46665	0.464242	0.462037	0.461835	0.460496	0.45871	0.453942	0.45269	0.451327	0.451864	0.451824	0.45138	0.450134	0.450976	0.450987	0.45349	0.452446	0.452731	0.453097	0.453017	0.45356	0.455145	0.454676	0.452821	0.454166	0.454148	0.45421
0.486528	0.480225	0.491329	0.486506	0.482527	0.469994	0.463826	0.458712	0.449909	0.444092	0.442034	0.442383	0.444949	0.442044	0.443242	0.443326	0.443333	0.444803	0.443312	0.443743	0.443979	0.440831	0.440144	0.4383	0.436231	0.433999	0.433655	0.432292	0.430464	0.426068	0.42476	0.423527	0.423995	0.424008	0.423516	0.422249	0.423141	0.423177	0.425546	0.424316	0.424865	0.425181	0.425035	0.425509	0.427102	0.426629	0.425194	0.426339	0.426249	0.426351
0.499623	0.493127	0.504765	0.500414	0.49674	0.483061	0.476635	0.471304	0.46236	0.457207	0.453899	0.454397	0.457127	0.454551	0.455699	0.45559	0.45609	0.457887	0.45635	0.456394	0.456861	0.45368	0.45328	0.45137	0.449006	0.446995	0.446356	0.445359	0.443448	0.438936	0.437688	0.436604	0.436899	0.436902	0.436465	0.435402	0.436122	0.43609	0.438368	0.43725	0.437547	0.438024	0.437992	0.438309	0.439803	0.439611	0.437616	0.439023	0.438979	0.438977
0.479337	0.4729	0.483264	0.479122	0.475401	0.462147	0.456107	0.450834	0.441861	0.437378	0.434235	0.434384	0.436672	0.434401	0.434601	0.43513	0.434992	0.436361	0.434799	0.434656	0.435352	0.432085	0.43145	0.42955	0.427141	0.425052	0.424817	0.422983	0.421424	0.417237	0.41595	0.414482	0.414739	0.414783	0.414235	0.412957	0.413455	0.413182	0.415518	0.414217	0.414197	0.414748	0.414369	0.414898	0.416039	0.415393	0.413664	0.415046	0.414631	0.414561
0.468617	0.461783	0.472488	0.468365	0.464289	0.452021	0.445811	0.441087	0.43271	0.428207	0.425279	0.425691	0.428139	0.426166	0.426727	0.426886	0.427415	0.428657	0.427561	0.427168	0.427384	0.424537	0.424285	0.422387	0.420095	0.418234	0.418314	0.41718	0.415374	0.411071	0.410205	0.409091	0.409414	0.409547	0.409123	0.40803	0.408701	0.408673	0.411211	0.409777	0.410258	0.410581	0.410435	0.410739	0.412215	0.411902	0.410385	0.411488	0.411534	0.411538
0.478338	0.473633	0.487456	0.486506	0.483121	0.470761	0.466714	0.462046	0.45496	0.450661	0.448556	0.449097	0.452655	0.450413	0.451177	0.452163	0.452863	0.454152	0.452995	0.452853	0.453836	0.451209	0.450978	0.4493	0.447223	0.44564	0.446049	0.444863	0.443322	0.439113	0.43802	0.437137	0.437738	0.438181	0.43775	0.436787	0.437712	0.437839	0.440649	0.439312	0.439646	0.440186	0.440348	0.440826	0.442238	0.44201	0.440451	0.44177	0.44166	0.441806
0.488681	0.480581	0.490436	0.485973	0.482237	0.469657	0.464428	0.460036	0.452199	0.446548	0.44338	0.444053	0.44673	0.444727	0.445867	0.446351	0.447306	0.4481	0.447069	0.447366	0.447874	0.445336	0.445208	0.443572	0.44167	0.440073	0.440419	0.439456	0.438444	0.434497	0.433621	0.432512	0.433441	0.433802	0.433656	0.432529	0.433695	0.433931	0.436485	0.435359	0.435603	0.436046	0.436182	0.436557	0.438047	0.437624	0.436114	0.43756	0.437219	0.437416
0.522128	0.514799	0.52603	0.521884	0.518528	0.505638	0.499657	0.495389	0.486825	0.481819	0.478823	0.479396	0.481743	0.478869	0.479502	0.479454	0.479053	0.479926	0.478295	0.478478	0.478788	0.47584	0.475643	0.473534	0.471279	0.469735	0.469885	0.468765	0.46756	0.463032	0.461789	0.460966	0.46174	0.461753	0.46133	0.460034	0.460916	0.460956	0.463118	0.461555	0.461774	0.462071	0.461732	0.461832	0.463008	0.462471	0.460473	0.461647	0.461159	0.461133
0.531206	0.521935	0.533304	0.528394	0.524322	0.511498	0.506389	0.501925	0.492912	0.487579	0.484556	0.484459	0.486882	0.483639	0.48406	0.48365	0.483017	0.484075	0.482453	0.482157	0.483098	0.479653	0.479594	0.477928	0.47608	0.474387	0.474658	0.473496	0.472294	0.468165	0.467125	0.466107	0.467194	0.467161	0.466866	0.465349	0.466591	0.466568	0.468892	0.467357	0.467592	0.467594	0.466988	0.467213	0.4686	0.467937	0.465738	0.466963	0.466495	0.466303
0.483731	0.477502	0.491581	0.488873	0.486064	0.474051	0.468303	0.464825	0.455432	0.449509	0.44555	0.445165	0.446902	0.444078	0.444412	0.444478	0.444576	0.445275	0.443769	0.443151	0.443844	0.440801	0.440997	0.438944	0.437242	0.435418	0.435956	0.435044	0.433684	0.43005	0.429609	0.42856	0.429312	0.429736	0.429231	0.428071	0.428693	0.428538	0.430699	0.429515	0.429426	0.42951	0.428802	0.4286	0.429951	0.428533	0.426581	0.427344	0.426885	0.426309
0.492254	0.4846	0.495504	0.491211	0.488558	0.475051	0.46901	0.463886	0.454556	0.44857	0.444873	0.444766	0.44664	0.44263	0.442754	0.443099	0.442374	0.443789	0.44178	0.44128	0.441583	0.438232	0.437842	0.435903	0.433423	0.431616	0.432137	0.431021	0.42946	0.425437	0.425046	0.423971	0.424471	0.42469	0.424245	0.422984	0.423518	0.423805	0.426068	0.425331	0.425342	0.425412	0.424931	0.424903	0.426307	0.425187	0.423703	0.424411	0.424356	0.423903
0.456698	0.447829	0.458092	0.453273	0.448255	0.435896	0.430217	0.424777	0.41546	0.409637	0.406362	0.405909	0.406631	0.403655	0.403651	0.403102	0.402694	0.403446	0.40093	0.400864	0.401134	0.397936	0.397445	0.395115	0.392927	0.391084	0.391203	0.389836	0.38826	0.384434	0.383926	0.382831	0.382999	0.383152	0.382512	0.381322	0.381669	0.381469	0.383453	0.382586	0.382441	0.382534	0.38196	0.381942	0.383141	0.382011	0.380372	0.380876	0.38075	0.380327
0.490634	0.484675	0.499562	0.4971	0.494246	0.482271	0.475638	0.471389	0.462125	0.456322	0.452992	0.45387	0.456156	0.453065	0.453339	0.453703	0.453844	0.455324	0.453538	0.453196	0.453702	0.450373	0.449904	0.447634	0.445219	0.443231	0.443416	0.442302	0.440172	0.435845	0.435426	0.434096	0.434539	0.434799	0.434316	0.433187	0.433765	0.433958	0.436298	0.435698	0.435683	0.435978	0.435668	0.435582	0.437458	0.436484	0.434668	0.435645	0.435702	0.43536
0.48786	0.481389	0.491935	0.488266	0.48419	0.47154	0.464418	0.458656	0.449059	0.443016	0.438714	0.438958	0.440626	0.438235	0.438334	0.438315	0.438068	0.439524	0.437976	0.437571	0.437783	0.434824	0.434399	0.431877	0.429509	0.427517	0.427338	0.425811	0.424354	0.420074	0.41918	0.418033	0.418155	0.418377	0.417882	0.416647	0.417089	0.417265	0.419531	0.418648	0.418817	0.419091	0.418543	0.418506	0.420247	0.419386	0.417826	0.418727	0.4186	0.418093
0.510853	0.504301	0.518824	0.515063	0.511745	0.497931	0.490266	0.484112	0.474256	0.46801	0.464056	0.464111	0.46685	0.464273	0.464533	0.46527	0.465412	0.466546	0.465194	0.464724	0.465226	0.462004	0.461435	0.458868	0.456441	0.454394	0.45424	0.452859	0.450565	0.446194	0.44537	0.44391	0.444154	0.444479	0.443975	0.442647	0.443384	0.443363	0.445576	0.44484	0.445248	0.445767	0.445132	0.445712	0.447355	0.446579	0.444985	0.445944	0.44576	0.445817
0.491078	0.484675	0.49835	0.494555	0.49038	0.477365	0.470589	0.465022	0.45539	0.448532	0.445166	0.445435	0.447629	0.445071	0.445796	0.446474	0.446742	0.447875	0.446325	0.446304	0.446551	0.443212	0.442684	0.44016	0.437761	0.435523	0.435754	0.433877	0.43218	0.427867	0.42703	0.425785	0.426198	0.425867	0.425449	0.424136	0.424764	0.424721	0.42704	0.426152	0.426297	0.426921	0.426575	0.426644	0.428547	0.427755	0.426351	0.427292	0.427364	0.427181
0.503995	0.497615	0.511517	0.507827	0.504368	0.490002	0.482598	0.476694	0.467201	0.4608	0.456829	0.456896	0.459449	0.456302	0.457087	0.458245	0.458234	0.459761	0.458323	0.45831	0.458669	0.45558	0.455249	0.452337	0.450059	0.447429	0.447749	0.446033	0.444085	0.439628	0.438614	0.437137	0.437686	0.437749	0.43707	0.43584	0.436403	0.436589	0.438861	0.438088	0.438519	0.43898	0.438708	0.438987	0.44089	0.440155	0.438645	0.439753	0.43995	0.439951
0.477606	0.469727	0.480031	0.474195	0.469581	0.456078	0.449354	0.443096	0.433392	0.426552	0.423124	0.42228	0.424221	0.421458	0.422053	0.422378	0.422412	0.423386	0.422375	0.422218	0.422629	0.419661	0.41885	0.416708	0.414437	0.411978	0.411953	0.410154	0.408477	0.404114	0.403126	0.402053	0.401952	0.401846	0.401138	0.399996	0.400476	0.400464	0.402361	0.401586	0.401958	0.402143	0.401646	0.401906	0.403503	0.402786	0.401143	0.402029	0.402218	0.402052
0.486816	0.47799	0.490335	0.484701	0.479967	0.465367	0.458527	0.451848	0.441718	0.434799	0.430804	0.431005	0.432439	0.42949	0.430074	0.430427	0.430571	0.431674	0.430168	0.430176	0.430285	0.427032	0.426381	0.424209	0.421469	0.4192	0.419255	0.417705	0.415506	0.411027	0.410029	0.408669	0.40854	0.408561	0.407789	0.406466	0.406849	0.40688	0.408928	0.408158	0.408273	0.408528	0.408048	0.408271	0.409988	0.409031	0.407471	0.408433	0.408494	0.408162
0.491455	0.487117	0.500943	0.497485	0.494932	0.481701	0.47437	0.468957	0.458976	0.453812	0.450321	0.450131	0.453083	0.45076	0.451177	0.45194	0.452073	0.454185	0.452523	0.452652	0.453688	0.450286	0.450224	0.44746	0.445182	0.443102	0.44305	0.441436	0.439397	0.43484	0.434583	0.432656	0.432718	0.432931	0.432479	0.43096	0.43153	0.431539	0.433897	0.432839	0.433125	0.433502	0.433118	0.43361	0.435198	0.434446	0.432767	0.433952	0.434018	0.433793
0.477162	0.469764	0.483146	0.479255	0.475348	0.462321	0.455878	0.450749	0.441011	0.435478	0.432101	0.432129	0.434677	0.432277	0.433151	0.43403	0.433967	0.436144	0.434098	0.434924	0.435154	0.432256	0.431739	0.430077	0.427715	0.425958	0.426042	0.424812	0.422833	0.419009	0.418463	0.417105	0.417407	0.417505	0.417179	0.416208	0.416504	0.416691	0.41916	0.418428	0.418675	0.419207	0.419038	0.419295	0.421001	0.42021	0.418886	0.420146	0.420162	0.420231
0.448619	0.440373	0.450902	0.446496	0.441578	0.429153	0.422904	0.417631	0.409331	0.403465	0.399665	0.399979	0.401897	0.399123	0.399043	0.399798	0.399658	0.400299	0.398792	0.399153	0.399212	0.396642	0.395971	0.394064	0.392232	0.390263	0.390183	0.388655	0.387279	0.383458	0.382692	0.381481	0.381766	0.381745	0.381275	0.380153	0.380582	0.380753	0.382616	0.381692	0.381845	0.382081	0.381896	0.382004	0.383453	0.382534	0.381277	0.382247	0.382119	0.38199
0.484353	0.475417	0.486244	0.482156	0.476945	0.463193	0.456917	0.451623	0.442585	0.436554	0.432241	0.432643	0.434648	0.43079	0.431046	0.431721	0.431725	0.432767	0.431274	0.431123	0.431602	0.428363	0.428457	0.426003	0.423857	0.422095	0.422386	0.420718	0.419408	0.415446	0.414847	0.413611	0.41383	0.413944	0.41353	0.412274	0.412923	0.412896	0.415062	0.41433	0.414381	0.414945	0.414527	0.414724	0.416183	0.41545	0.413901	0.414966	0.415073	0.414897
0.515625	0.507099	0.519009	0.514456	0.509211	0.495675	0.489362	0.484046	0.474062	0.4683	0.464383	0.464445	0.466767	0.463116	0.46286	0.463199	0.462718	0.46393	0.462028	0.461761	0.46196	0.45881	0.45822	0.455857	0.453608	0.451601	0.451691	0.45053	0.448775	0.44451	0.443947	0.442542	0.442631	0.443218	0.442253	0.440889	0.441702	0.441838	0.443794	0.442703	0.442955	0.44311	0.442694	0.442537	0.443867	0.443134	0.441536	0.442356	0.441958	0.441908
0.552113	0.543194	0.559604	0.555753	0.551058	0.538667	0.53259	0.526818	0.516812	0.510223	0.506989	0.506997	0.509343	0.505837	0.505625	0.505769	0.505518	0.506894	0.50495	0.505129	0.505417	0.502217	0.502397	0.500069	0.497306	0.495783	0.496459	0.494963	0.493485	0.489101	0.488789	0.487656	0.488272	0.488744	0.487994	0.486582	0.487104	0.487578	0.489891	0.488884	0.489012	0.489281	0.488612	0.488414	0.490003	0.488945	0.487191	0.488147	0.487981	0.487554
0.479292	0.473821	0.486901	0.481934	0.479875	0.466529	0.460075	0.455595	0.446104	0.439682	0.435198	0.435097	0.436196	0.433232	0.432643	0.432565	0.431809	0.432304	0.430373	0.43025	0.430193	0.427015	0.426812	0.424361	0.422727	0.421245	0.421348	0.420115	0.418676	0.415085	0.41465	0.413602	0.414144	0.414261	0.413952	0.412627	0.412764	0.412843	0.414496	0.41338	0.412979	0.412985	0.4123	0.412527	0.413495	0.41219	0.410628	0.410808	0.41069	0.410269
0.490234	0.482816	0.493636	0.488562	0.484507	0.471238	0.463171	0.458271	0.448562	0.441879	0.436565	0.4359	0.437381	0.433901	0.433589	0.433537	0.43287	0.433827	0.431916	0.431361	0.43111	0.427661	0.427563	0.424802	0.423127	0.421266	0.421502	0.420159	0.418662	0.414401	0.413866	0.412791	0.413138	0.413552	0.413001	0.4118	0.411806	0.41186	0.413673	0.413043	0.412633	0.412728	0.412265	0.412359	0.413531	0.412395	0.410867	0.411436	0.411527	0.410833
0.466908	0.46075	0.473751	0.469253	0.465662	0.453474	0.446715	0.441059	0.431514	0.425987	0.421059	0.421772	0.422542	0.419812	0.419947	0.420221	0.419691	0.420723	0.418622	0.418435	0.418889	0.41541	0.414982	0.412229	0.410275	0.408302	0.408512	0.40729	0.405573	0.401657	0.401192	0.399979	0.400228	0.400586	0.400243	0.399053	0.399386	0.399208	0.401382	0.400577	0.400511	0.400668	0.400323	0.40069	0.402022	0.400862	0.39954	0.400285	0.400422	0.399921
0.483709	0.477727	0.492019	0.488266	0.485945	0.473714	0.465914	0.462149	0.452031	0.445908	0.44156	0.441965	0.444062	0.441615	0.442266	0.442544	0.442605	0.444077	0.442903	0.442394	0.442952	0.439677	0.43919	0.436916	0.435007	0.433226	0.433039	0.431658	0.430153	0.426088	0.425265	0.424127	0.424237	0.42471	0.424297	0.42326	0.423737	0.423635	0.425931	0.425375	0.425066	0.425361	0.425293	0.425697	0.427088	0.426284	0.424936	0.425556	0.425697	0.425411
0.523881	0.520771	0.538928	0.537538	0.535579	0.521891	0.514815	0.509024	0.498586	0.492249	0.487702	0.488744	0.491241	0.488879	0.489421	0.48986	0.490012	0.492425	0.490368	0.490521	0.490924	0.487485	0.487194	0.484252	0.482112	0.479814	0.479871	0.478037	0.476051	0.471401	0.470532	0.46894	0.469655	0.469693	0.469146	0.468029	0.468409	0.468715	0.471037	0.470352	0.470149	0.470564	0.470156	0.470898	0.472581	0.471626	0.469939	0.47083	0.470943	0.470677
0.489458	0.481164	0.492659	0.487512	0.482343	0.467529	0.459254	0.451923	0.441415	0.434212	0.429674	0.429533	0.430479	0.427433	0.427826	0.427971	0.427788	0.428911	0.427258	0.42681	0.4268	0.423788	0.422877	0.420177	0.418071	0.415943	0.415425	0.413743	0.411628	0.407423	0.406595	0.404979	0.404903	0.405008	0.404339	0.403057	0.403567	0.403182	0.405092	0.404428	0.404211	0.404393	0.404129	0.404468	0.405827	0.404855	0.403481	0.404328	0.404495	0.404126
0.500178	0.496394	0.511449	0.508404	0.505292	0.491211	0.483554	0.477858	0.467462	0.460587	0.455727	0.457198	0.458526	0.456356	0.457306	0.458453	0.458208	0.459832	0.458732	0.458682	0.459013	0.45565	0.455034	0.452169	0.450008	0.447899	0.448089	0.446182	0.444057	0.439572	0.43872	0.437028	0.437345	0.437398	0.436822	0.435448	0.435962	0.436002	0.437961	0.437568	0.437332	0.437876	0.437531	0.438018	0.439691	0.4391	0.437607	0.438352	0.438699	0.438421
0.545543	0.544847	0.565194	0.564468	0.563186	0.549468	0.54219	0.536856	0.526586	0.51947	0.515262	0.51612	0.519704	0.518423	0.519557	0.521527	0.522217	0.525341	0.524308	0.524813	0.525812	0.522367	0.522356	0.518917	0.517323	0.515083	0.514996	0.513154	0.511219	0.506315	0.505396	0.503904	0.504379	0.504591	0.504071	0.502925	0.503714	0.503969	0.506395	0.505983	0.505926	0.506651	0.506514	0.507271	0.509251	0.508549	0.507047	0.508244	0.508692	0.508675
0.499956	0.494178	0.508924	0.504424	0.501109	0.48756	0.480116	0.473943	0.463657	0.456642	0.452448	0.452502	0.45456	0.452571	0.453445	0.454196	0.45467	0.456163	0.455259	0.455268	0.455736	0.452607	0.452336	0.449635	0.448117	0.4456	0.445537	0.443936	0.441953	0.437507	0.436534	0.435135	0.435241	0.435484	0.434922	0.433403	0.434009	0.43411	0.436101	0.435363	0.435428	0.435859	0.435794	0.436292	0.437936	0.43737	0.436025	0.436992	0.437521	0.437089
0.503507	0.498798	0.514817	0.510313	0.506572	0.492443	0.483367	0.477286	0.466898	0.459869	0.454827	0.455136	0.457055	0.454606	0.455297	0.455941	0.455775	0.457507	0.456389	0.456159	0.456883	0.453108	0.452706	0.450034	0.447944	0.445506	0.445144	0.443513	0.441541	0.436683	0.435564	0.434132	0.434121	0.433974	0.433523	0.432078	0.432157	0.432132	0.434099	0.433497	0.433245	0.433205	0.433131	0.43354	0.435203	0.434294	0.433017	0.433937	0.434163	0.433857
0.492099	0.486647	0.501061	0.497322	0.493758	0.479992	0.47221	0.466759	0.4556	0.449867	0.44504	0.445383	0.447105	0.444786	0.44547	0.446076	0.4462	0.448547	0.446695	0.446695	0.4474	0.443998	0.443559	0.441062	0.439152	0.436998	0.437019	0.435422	0.433303	0.428912	0.427963	0.426481	0.426783	0.426852	0.426195	0.424895	0.425043	0.425222	0.427271	0.426515	0.426549	0.426633	0.42652	0.427195	0.42865	0.428121	0.426486	0.427747	0.428111	0.427722
0.481889	0.476994	0.491177	0.487971	0.48291	0.470099	0.462091	0.456374	0.446239	0.44014	0.435366	0.435663	0.437869	0.435382	0.436056	0.436941	0.436768	0.438664	0.437252	0.437224	0.437305	0.434172	0.434247	0.431683	0.429426	0.427163	0.427504	0.425969	0.423921	0.419858	0.419131	0.417482	0.417792	0.418223	0.41755	0.41639	0.416396	0.416662	0.418802	0.418022	0.417757	0.418303	0.41832	0.418934	0.420442	0.419616	0.418359	0.419338	0.419761	0.419587
0.462735	0.458027	0.47136	0.468706	0.465649	0.452369	0.44552	0.44043	0.431876	0.425705	0.421254	0.421303	0.423471	0.421595	0.421768	0.422596	0.422927	0.424058	0.422655	0.422751	0.423138	0.420417	0.420524	0.417765	0.416172	0.414562	0.414507	0.413113	0.411419	0.407668	0.406937	0.406002	0.405954	0.406107	0.405547	0.404331	0.404653	0.405082	0.406921	0.4061	0.406089	0.406261	0.406367	0.406772	0.408202	0.407542	0.406497	0.407221	0.407707	0.407466
0.489191	0.481727	0.493888	0.488903	0.484507	0.470157	0.463057	0.457623	0.447325	0.440804	0.435128	0.435849	0.437506	0.434148	0.434825	0.435239	0.435658	0.436707	0.435031	0.434943	0.435285	0.431808	0.431913	0.429454	0.427581	0.425529	0.425786	0.423965	0.422435	0.418411	0.417924	0.416752	0.416657	0.416838	0.416474	0.415042	0.415294	0.415519	0.417436	0.41661	0.416424	0.416762	0.416496	0.416616	0.417998	0.417248	0.416031	0.417066	0.417193	0.416611
0.505637	0.496225	0.507442	0.502071	0.498496	0.483817	0.476303	0.46982	0.459969	0.453392	0.448131	0.448146	0.449898	0.446273	0.446304	0.446218	0.445561	0.446464	0.44512	0.444422	0.444884	0.441614	0.440896	0.438596	0.436765	0.434721	0.434578	0.433059	0.431399	0.427334	0.426417	0.425013	0.425518	0.425466	0.424606	0.423214	0.423461	0.423478	0.425116	0.424255	0.423825	0.423934	0.423378	0.423589	0.424667	0.423772	0.422265	0.42286	0.422976	0.422503
0.533536	0.524639	0.537985	0.533973	0.529864	0.515718	0.50748	0.502573	0.492036	0.484863	0.480385	0.480244	0.481779	0.47845	0.47845	0.478317	0.477832	0.479284	0.477259	0.477148	0.477613	0.474332	0.474067	0.471275	0.46942	0.467682	0.467934	0.466436	0.464788	0.460588	0.460145	0.45873	0.459296	0.459809	0.458974	0.457668	0.457879	0.458008	0.459943	0.45869	0.458593	0.458606	0.458278	0.458237	0.45939	0.458491	0.456852	0.457546	0.457612	0.456935
0.494562	0.49168	0.508739	0.504853	0.502547	0.488549	0.482406	0.477511	0.467395	0.461823	0.45738	0.457372	0.458895	0.456389	0.455449	0.456069	0.45566	0.456364	0.454948	0.454288	0.455301	0.451667	0.451625	0.449315	0.447632	0.445763	0.446235	0.44497	0.443576	0.439725	0.438737	0.43771	0.438508	0.438542	0.438095	0.436956	0.437208	0.437622	0.439383	0.438203	0.438034	0.437752	0.437239	0.437022	0.438484	0.436833	0.435342	0.435469	0.435402	0.434861
0.495162	0.487436	0.499949	0.494481	0.49005	0.477202	0.469447	0.463492	0.453192	0.447464	0.442104	0.441599	0.44302	0.439826	0.438965	0.439576	0.438818	0.439812	0.437831	0.437448	0.437581	0.434286	0.43392	0.431542	0.429432	0.427082	0.427545	0.426043	0.424784	0.421135	0.419601	0.418512	0.419133	0.419252	0.418881	0.417783	0.417926	0.418506	0.42018	0.419112	0.419097	0.419185	0.418597	0.418757	0.4201	0.41864	0.417368	0.417636	0.417957	0.417413
0.451372	0.443942	0.454927	0.449811	0.446276	0.43328	0.426534	0.420091	0.409626	0.404716	0.399568	0.399183	0.399998	0.397609	0.39742	0.397783	0.39794	0.398684	0.396933	0.396253	0.39669	0.393936	0.393368	0.391113	0.389427	0.386912	0.387041	0.385857	0.384175	0.380665	0.37957	0.378347	0.378823	0.378771	0.378445	0.377547	0.377577	0.378104	0.37975	0.378889	0.379033	0.379021	0.378762	0.37893	0.380473	0.379268	0.378159	0.378437	0.378888	0.378364
0.482133	0.475229	0.491211	0.486979	0.484309	0.471517	0.463455	0.458459	0.448141	0.442398	0.438246	0.438419	0.440602	0.437939	0.438075	0.438676	0.438778	0.440008	0.438733	0.438305	0.438586	0.435768	0.435464	0.433007	0.431067	0.428609	0.42878	0.427542	0.425811	0.421745	0.42059	0.419522	0.420162	0.42015	0.419679	0.418801	0.419011	0.419804	0.421571	0.420728	0.420968	0.421098	0.420803	0.421137	0.422903	0.421742	0.420758	0.421183	0.421403	0.420983
0.524392	0.522386	0.54147	0.538619	0.535763	0.522263	0.515277	0.50909	0.497946	0.491646	0.487549	0.48848	0.490425	0.488616	0.489161	0.490301	0.490718	0.492759	0.491601	0.491159	0.49206	0.488679	0.488392	0.485489	0.483469	0.480552	0.48051	0.478792	0.476907	0.472382	0.471035	0.469484	0.470226	0.470118	0.469698	0.468692	0.469114	0.46953	0.472081	0.470956	0.471211	0.471549	0.471416	0.4716	0.473649	0.472265	0.470931	0.471488	0.471982	0.47165
0.481423	0.471605	0.483331	0.476873	0.47164	0.455834	0.44707	0.4392	0.428484	0.421684	0.41665	0.415906	0.416831	0.413887	0.413671	0.414186	0.414036	0.415168	0.413472	0.412892	0.413383	0.410216	0.409389	0.40699	0.404822	0.402261	0.401861	0.399984	0.398158	0.394487	0.392925	0.391273	0.391416	0.39126	0.39036	0.389397	0.389239	0.389526	0.391229	0.390346	0.390315	0.390443	0.390161	0.390241	0.391699	0.39063	0.389472	0.389763	0.390138	0.389864
0.462624	0.452768	0.463615	0.458082	0.450908	0.436837	0.428462	0.421528	0.410594	0.403732	0.398863	0.398148	0.399372	0.396506	0.396317	0.39674	0.396569	0.397607	0.396114	0.395646	0.39601	0.392802	0.392454	0.389684	0.387477	0.38479	0.384579	0.38263	0.380606	0.376871	0.375389	0.373771	0.374006	0.373628	0.37283	0.371756	0.371786	0.372022	0.373698	0.372704	0.372776	0.37262	0.372573	0.372603	0.374211	0.373054	0.372131	0.37256	0.372775	0.372414
0.519398	0.516019	0.533388	0.529948	0.526935	0.512451	0.504499	0.497803	0.487052	0.481186	0.476569	0.47664	0.479052	0.477106	0.477483	0.478957	0.479763	0.481721	0.480595	0.480491	0.481364	0.478241	0.478192	0.475047	0.472722	0.470086	0.469747	0.467719	0.465834	0.461273	0.459718	0.458153	0.458421	0.458158	0.457644	0.456504	0.456925	0.457505	0.459323	0.458601	0.458777	0.459018	0.458727	0.459094	0.461079	0.459922	0.458804	0.459329	0.45994	0.459763
0.492343	0.487079	0.501633	0.496952	0.492663	0.479643	0.470923	0.464093	0.453647	0.448219	0.44285	0.442749	0.444348	0.442147	0.442622	0.443682	0.444039	0.445484	0.444608	0.444094	0.445203	0.441694	0.441511	0.439085	0.436975	0.434232	0.434028	0.432141	0.430343	0.425854	0.424498	0.423043	0.42335	0.423384	0.422567	0.421615	0.421676	0.422399	0.424092	0.423335	0.4236	0.423811	0.423867	0.424132	0.425892	0.425119	0.42396	0.42455	0.425339	0.425093
0.490146	0.48229	0.49606	0.490264	0.486117	0.471761	0.462518	0.455519	0.44506	0.438354	0.433531	0.433613	0.435011	0.433127	0.433233	0.434082	0.434424	0.435781	0.434716	0.434731	0.435388	0.431768	0.431685	0.428882	0.426695	0.424314	0.423823	0.422257	0.420306	0.416195	0.414597	0.413225	0.41353	0.413242	0.41245	0.41155	0.411301	0.412141	0.413716	0.412952	0.413163	0.413036	0.41292	0.413362	0.415245	0.414115	0.4131	0.413698	0.414241	0.413934
0.488348	0.482384	0.496532	0.49349	0.489772	0.476237	0.467985	0.461078	0.449926	0.444672	0.440011	0.439871	0.44149	0.439969	0.440659	0.442297	0.442964	0.44472	0.443749	0.44362	0.445054	0.441533	0.441628	0.438827	0.437012	0.434484	0.434353	0.432709	0.431085	0.42687	0.425589	0.424014	0.424469	0.42469	0.423887	0.422787	0.422974	0.423549	0.4256	0.424739	0.424956	0.425122	0.424857	0.42561	0.427143	0.426262	0.425161	0.42588	0.426561	0.426052
0.458962	0.449576	0.460836	0.455522	0.449733	0.436024	0.427252	0.421302	0.410771	0.404816	0.400195	0.399838	0.401641	0.399376	0.399134	0.400253	0.400581	0.401367	0.400245	0.400092	0.400472	0.397244	0.396801	0.394663	0.39274	0.390389	0.390546	0.388656	0.386793	0.383237	0.381859	0.380373	0.380315	0.380258	0.379712	0.378517	0.378315	0.378883	0.380286	0.3794	0.379719	0.379598	0.379522	0.379647	0.381229	0.380155	0.379135	0.379781	0.380213	0.379778
0.440518	0.431753	0.444673	0.439054	0.433976	0.420689	0.413585	0.40686	0.397326	0.392632	0.387898	0.387374	0.388636	0.386302	0.386002	0.386761	0.387052	0.387499	0.38651	0.386305	0.386998	0.384411	0.383992	0.381728	0.379854	0.37779	0.377646	0.376154	0.374619	0.371169	0.370064	0.368624	0.368957	0.368686	0.36829	0.36737	0.367246	0.367924	0.369583	0.36858	0.368524	0.368697	0.368615	0.368643	0.370171	0.369229	0.36825	0.368751	0.369346	0.369078
0.497248	0.491906	0.505152	0.501317	0.497136	0.482957	0.475488	0.469971	0.459363	0.453308	0.448221	0.449058	0.450231	0.447584	0.44812	0.449318	0.449121	0.450275	0.449211	0.448991	0.449792	0.446503	0.446565	0.44406	0.442019	0.439727	0.440041	0.438307	0.436751	0.43258	0.431488	0.429978	0.430151	0.4302	0.429954	0.428776	0.428843	0.429334	0.431197	0.430067	0.430237	0.430505	0.430209	0.430311	0.432011	0.430714	0.429529	0.430165	0.430599	0.430064
0.513938	0.507606	0.521518	0.516187	0.511943	0.497768	0.48994	0.484075	0.473161	0.467133	0.462416	0.462049	0.463659	0.460998	0.460897	0.461217	0.460831	0.462315	0.460737	0.460065	0.46093	0.457486	0.457196	0.454704	0.452906	0.450152	0.450425	0.448777	0.447575	0.443454	0.442279	0.440702	0.441367	0.441445	0.440783	0.439809	0.439811	0.440591	0.442287	0.441184	0.441085	0.441287	0.441108	0.441418	0.442886	0.441644	0.440438	0.440944	0.441369	0.440857
0.506792	0.496338	0.508166	0.501317	0.495764	0.480585	0.471441	0.465144	0.454346	0.447052	0.441476	0.440719	0.441674	0.4384	0.437744	0.438069	0.436821	0.437613	0.435968	0.435379	0.435851	0.432687	0.4323	0.429622	0.427842	0.425508	0.425797	0.424002	0.422573	0.419299	0.417785	0.416437	0.417118	0.416957	0.416181	0.414935	0.414923	0.415684	0.417062	0.415601	0.415656	0.415724	0.415304	0.415222	0.416688	0.415215	0.414044	0.414296	0.41466	0.414143
0.510187	0.505672	0.523959	0.521237	0.519188	0.506301	0.50081	0.495793	0.484678	0.479073	0.47477	0.474288	0.476024	0.473073	0.473241	0.473363	0.473451	0.473608	0.472979	0.472757	0.473513	0.470108	0.470199	0.467648	0.466527	0.464785	0.465352	0.464285	0.463186	0.459508	0.45824	0.457292	0.458329	0.458713	0.458224	0.457436	0.457394	0.457699	0.460078	0.458609	0.458616	0.458314	0.458255	0.457952	0.459599	0.458173	0.456474	0.456805	0.456745	0.455613
0.524703	0.521559	0.538221	0.534284	0.533375	0.520845	0.514565	0.508733	0.497618	0.491158	0.486921	0.486592	0.488644	0.486098	0.486445	0.48693	0.486776	0.488052	0.487301	0.487245	0.487811	0.483917	0.483898	0.481367	0.479674	0.477671	0.478286	0.477068	0.475342	0.471689	0.470274	0.46944	0.469971	0.470369	0.469734	0.469022	0.469173	0.469543	0.47188	0.470868	0.470712	0.470662	0.470719	0.470733	0.472637	0.471265	0.469723	0.470112	0.470207	0.469186
0.452259	0.442665	0.454522	0.449864	0.445484	0.433012	0.426228	0.419781	0.409525	0.403625	0.398954	0.399041	0.399887	0.396737	0.396901	0.396721	0.396831	0.39701	0.396354	0.395728	0.39577	0.392779	0.392477	0.39005	0.388388	0.386263	0.386284	0.385012	0.383647	0.380241	0.378927	0.377684	0.378125	0.378312	0.377475	0.376885	0.376638	0.376831	0.378821	0.377828	0.377653	0.377446	0.377618	0.377407	0.378808	0.37793	0.37662	0.377146	0.377214	0.376368
0.469061	0.461595	0.474879	0.470311	0.466599	0.453613	0.446673	0.441763	0.430218	0.42424	0.420285	0.419883	0.421072	0.418578	0.418655	0.418917	0.419078	0.419112	0.418874	0.418245	0.418372	0.41532	0.414701	0.412694	0.41075	0.408651	0.408461	0.407258	0.405369	0.401663	0.400302	0.399057	0.399538	0.399603	0.398873	0.398	0.397837	0.398054	0.400066	0.399492	0.399093	0.399162	0.39932	0.399307	0.40082	0.399654	0.398585	0.398967	0.39939	0.398539
0.496427	0.489277	0.50298	0.499122	0.495394	0.481736	0.473747	0.467229	0.455651	0.44957	0.444622	0.444195	0.445874	0.443261	0.443634	0.443331	0.443493	0.444499	0.443316	0.442972	0.443466	0.440062	0.439183	0.436502	0.434431	0.431866	0.43174	0.430083	0.42793	0.424084	0.4223	0.420931	0.4213	0.421218	0.420238	0.419706	0.419385	0.419526	0.4217	0.42094	0.420626	0.420699	0.420889	0.421032	0.422731	0.421674	0.420413	0.420919	0.421404	0.420509
0.506214	0.49923	0.514497	0.510591	0.507324	0.492711	0.48451	0.477962	0.466258	0.460014	0.454876	0.455194	0.456334	0.453926	0.454488	0.455107	0.455447	0.456313	0.456035	0.455686	0.456295	0.45271	0.452202	0.449683	0.447538	0.445117	0.445226	0.443384	0.441502	0.437398	0.435822	0.434421	0.434743	0.434843	0.434031	0.433046	0.43311	0.433197	0.435301	0.434559	0.434613	0.434741	0.434818	0.434887	0.436925	0.435798	0.434631	0.43514	0.435431	0.434796
0.492543	0.487004	0.502812	0.499149	0.495408	0.481678	0.474235	0.467379	0.456063	0.450211	0.445654	0.445133	0.44718	0.444791	0.44548	0.446502	0.446635	0.447508	0.447478	0.447184	0.447761	0.444349	0.443773	0.44123	0.439226	0.436886	0.437104	0.435193	0.433059	0.429133	0.427479	0.425943	0.426531	0.42619	0.425394	0.424395	0.424405	0.424593	0.42666	0.425939	0.42587	0.425927	0.426338	0.426357	0.428262	0.427244	0.426094	0.426659	0.427107	0.426504
0.493564	0.485577	0.499293	0.494509	0.489799	0.475923	0.467576	0.459858	0.449151	0.4431	0.437493	0.43698	0.438342	0.43586	0.436401	0.437088	0.43742	0.43841	0.43765	0.437306	0.438133	0.434651	0.434451	0.431892	0.429741	0.427361	0.427218	0.425479	0.423358	0.419489	0.417702	0.416195	0.416601	0.416441	0.415407	0.414655	0.414667	0.414683	0.41691	0.416042	0.415869	0.41602	0.416333	0.4165	0.418362	0.417589	0.416343	0.417081	0.417564	0.417042
0.511497	0.508395	0.524667	0.521504	0.519043	0.505139	0.498078	0.491258	0.479534	0.473358	0.469399	0.468724	0.471329	0.468948	0.470184	0.471376	0.472057	0.473503	0.473503	0.473514	0.474238	0.470947	0.471091	0.468957	0.466839	0.46435	0.464414	0.462651	0.461098	0.456748	0.455061	0.453767	0.454315	0.454347	0.45343	0.452487	0.452611	0.452863	0.455356	0.454546	0.454768	0.454774	0.455128	0.455335	0.457489	0.456673	0.455425	0.456127	0.456784	0.455895
0.501554	0.495061	0.510372	0.505771	0.502309	0.488188	0.480801	0.473389	0.462158	0.454819	0.450537	0.450394	0.452213	0.449921	0.450658	0.451101	0.451491	0.452528	0.452499	0.452573	0.45304	0.449871	0.449614	0.447382	0.445085	0.443129	0.442751	0.441265	0.439121	0.434922	0.433355	0.431857	0.432152	0.432125	0.43119	0.430438	0.430114	0.430344	0.432262	0.431742	0.431623	0.431699	0.431938	0.432078	0.433934	0.433004	0.432016	0.432572	0.432921	0.432154
0.493874	0.487962	0.502744	0.499204	0.49674	0.482806	0.475087	0.468431	0.456526	0.451012	0.446861	0.446771	0.44834	0.445576	0.446482	0.446972	0.447545	0.448931	0.448396	0.448179	0.449205	0.445821	0.44553	0.443024	0.441523	0.438723	0.438973	0.437214	0.435577	0.431135	0.429643	0.428209	0.428316	0.428356	0.427283	0.42662	0.426338	0.426569	0.428706	0.42797	0.427707	0.427865	0.428124	0.428388	0.430306	0.429328	0.428212	0.42897	0.429338	0.428365
0.489946	0.484732	0.50032	0.497067	0.494022	0.480655	0.473581	0.467633	0.456181	0.450562	0.446331	0.445788	0.448218	0.445998	0.446808	0.447654	0.448344	0.449765	0.44979	0.449394	0.450082	0.447065	0.446888	0.444444	0.442573	0.440491	0.440869	0.43916	0.437428	0.433344	0.431837	0.430371	0.430931	0.430985	0.430199	0.429633	0.429385	0.429639	0.432245	0.431463	0.431655	0.431752	0.432347	0.432457	0.434633	0.433771	0.43266	0.433527	0.433995	0.4335
0.446422	0.437162	0.449454	0.444868	0.441195	0.428455	0.42148	0.415574	0.405568	0.399734	0.395131	0.394962	0.396045	0.393966	0.393982	0.394702	0.39458	0.395282	0.39461	0.394572	0.394959	0.392147	0.391834	0.389822	0.387812	0.386239	0.386376	0.384751	0.383238	0.379865	0.378405	0.377145	0.37736	0.377464	0.376587	0.375509	0.375547	0.375829	0.377701	0.376909	0.376665	0.376683	0.377038	0.377053	0.378548	0.377882	0.376861	0.377453	0.377794	0.376979
0.487083	0.478647	0.491548	0.486889	0.481934	0.467355	0.460273	0.453332	0.442576	0.43615	0.430748	0.430259	0.431714	0.428585	0.429367	0.429436	0.429142	0.429725	0.429113	0.429043	0.429419	0.426453	0.426063	0.423678	0.422122	0.419866	0.420006	0.418521	0.417127	0.413437	0.412152	0.410368	0.410877	0.410726	0.410016	0.409159	0.408887	0.409258	0.411266	0.410196	0.410068	0.410101	0.410084	0.410024	0.411758	0.410704	0.409596	0.410298	0.410507	0.409627
0.486883	0.475774	0.485048	0.478846	0.47329	0.458287	0.450112	0.443219	0.43122	0.42485	0.419371	0.417577	0.418951	0.415988	0.415415	0.415063	0.414511	0.414843	0.414165	0.413373	0.413762	0.410407	0.409951	0.407619	0.405935	0.403774	0.403934	0.402332	0.400744	0.396878	0.395757	0.39444	0.39452	0.39481	0.393725	0.392655	0.392498	0.392487	0.394264	0.39324	0.392808	0.392654	0.392995	0.392683	0.393801	0.392917	0.391588	0.392157	0.392226	0.391304
0.525679	0.517822	0.532934	0.527174	0.52283	0.508743	0.501901	0.495803	0.484122	0.477448	0.472754	0.472136	0.473178	0.46948	0.469137	0.46902	0.468621	0.468996	0.468006	0.467527	0.467805	0.46468	0.464496	0.46192	0.460194	0.458166	0.458402	0.456777	0.455506	0.451899	0.45025	0.448741	0.44954	0.449709	0.448633	0.447696	0.447705	0.447726	0.449841	0.448553	0.448282	0.447872	0.447835	0.447576	0.449109	0.447878	0.446278	0.446846	0.446872	0.446074
0.489724	0.484863	0.49835	0.494525	0.492187	0.47919	0.472469	0.467116	0.457208	0.451111	0.446708	0.446315	0.448802	0.44557	0.444855	0.445038	0.444758	0.445404	0.444257	0.443404	0.444293	0.440982	0.441004	0.438944	0.437457	0.43578	0.436674	0.435452	0.43368	0.43071	0.429468	0.428539	0.428858	0.429552	0.428807	0.427802	0.428023	0.428028	0.430006	0.428412	0.428248	0.427801	0.427839	0.427332	0.428547	0.427087	0.425441	0.425599	0.425726	0.424831
0.460827	0.448543	0.454455	0.446171	0.440337	0.426828	0.418135	0.410691	0.400365	0.393814	0.388818	0.387496	0.387922	0.383849	0.382957	0.382528	0.381366	0.381915	0.380036	0.379048	0.379299	0.37606	0.375498	0.373406	0.371437	0.369787	0.36981	0.368716	0.366913	0.363723	0.362142	0.36159	0.36147	0.361722	0.361023	0.360246	0.359961	0.359709	0.361314	0.360035	0.359823	0.359378	0.359374	0.358922	0.359997	0.35884	0.357782	0.357658	0.357845	0.357077
0.443071	0.433368	0.441288	0.436257	0.431218	0.418143	0.41026	0.403499	0.39278	0.387398	0.383608	0.382221	0.383378	0.380256	0.379555	0.379589	0.379017	0.379144	0.378178	0.377233	0.377537	0.374298	0.373903	0.371726	0.370177	0.367931	0.367962	0.36696	0.365288	0.361962	0.360709	0.359845	0.359919	0.359906	0.359409	0.358683	0.358637	0.358566	0.360214	0.359176	0.359132	0.358737	0.359297	0.358864	0.360188	0.359063	0.357881	0.358233	0.358427	0.357961
0.464888	0.456355	0.466696	0.462654	0.458272	0.445696	0.437697	0.432505	0.421926	0.415947	0.412479	0.411762	0.413455	0.410738	0.410568	0.411199	0.410678	0.411392	0.410534	0.409798	0.410641	0.40714	0.407249	0.404758	0.403167	0.401198	0.401434	0.400125	0.398303	0.394964	0.39328	0.392616	0.392722	0.392925	0.392377	0.39179	0.391864	0.391956	0.393883	0.393055	0.393051	0.392967	0.393225	0.393255	0.394714	0.393762	0.392754	0.392919	0.393246	0.392699
0.504483	0.499061	0.513066	0.509514	0.505714	0.492094	0.484178	0.47784	0.466511	0.459885	0.456215	0.456106	0.458169	0.455325	0.455637	0.455965	0.456419	0.457198	0.456263	0.455559	0.45643	0.452633	0.452358	0.449623	0.447476	0.445342	0.445443	0.443918	0.441292	0.437527	0.435598	0.434532	0.434371	0.434626	0.433899	0.432915	0.432704	0.43284	0.435155	0.433723	0.433667	0.433456	0.433801	0.433395	0.434967	0.433963	0.432744	0.432995	0.433275	0.432458
0.489546	0.48075	0.491733	0.486239	0.480522	0.465297	0.455546	0.44797	0.436582	0.429924	0.42546	0.424631	0.425769	0.422961	0.422656	0.423093	0.422802	0.423482	0.422627	0.421644	0.421995	0.418842	0.418172	0.415614	0.413563	0.411299	0.410818	0.409417	0.407055	0.403437	0.401435	0.400514	0.400232	0.40053	0.39967	0.39866	0.398666	0.398783	0.400298	0.399138	0.399318	0.399045	0.39921	0.399164	0.400603	0.399629	0.398549	0.398925	0.399201	0.398572
0.499534	0.494798	0.509833	0.507517	0.502639	0.489049	0.480905	0.47429	0.462478	0.456024	0.451493	0.451461	0.453673	0.451528	0.453269	0.454026	0.454366	0.456151	0.455685	0.455086	0.456274	0.45265	0.452554	0.450249	0.447811	0.445586	0.445803	0.444421	0.442355	0.438161	0.436481	0.435438	0.43532	0.435617	0.434693	0.433686	0.433933	0.434311	0.436223	0.435212	0.435545	0.435393	0.435722	0.435752	0.437542	0.436532	0.435274	0.435809	0.436086	0.435652
0.513228	0.507831	0.521838	0.51959	0.515717	0.50093	0.493382	0.485962	0.474534	0.468666	0.464369	0.463867	0.466386	0.464015	0.464856	0.465896	0.466536	0.468454	0.467911	0.467069	0.46863	0.465198	0.46538	0.462876	0.460682	0.458386	0.458419	0.457092	0.454915	0.451002	0.448946	0.447933	0.448136	0.448591	0.447649	0.446526	0.446955	0.447175	0.449217	0.448142	0.448466	0.448323	0.448659	0.448814	0.45081	0.449994	0.448769	0.449303	0.450023	0.449484
0.492654	0.487342	0.499832	0.495428	0.490446	0.477225	0.468968	0.46274	0.451483	0.444664	0.441009	0.44061	0.4433	0.440369	0.440988	0.442113	0.442099	0.44356	0.443131	0.44267	0.44394	0.440798	0.440537	0.438174	0.436424	0.434407	0.434496	0.432964	0.430869	0.426846	0.425164	0.424329	0.424452	0.424537	0.423636	0.42293	0.42293	0.423101	0.425064	0.424105	0.424384	0.424056	0.424466	0.424582	0.426279	0.425508	0.424415	0.425037	0.425211	0.424954
0.469682	0.459416	0.467353	0.460893	0.454973	0.440534	0.431464	0.424035	0.412741	0.405807	0.401332	0.400603	0.401451	0.398454	0.398238	0.398717	0.39831	0.399122	0.398863	0.397562	0.398551	0.395073	0.395048	0.392389	0.390472	0.38824	0.387851	0.386714	0.384377	0.380484	0.378843	0.37778	0.377482	0.377193	0.376275	0.37535	0.375114	0.375061	0.376608	0.375427	0.375571	0.37511	0.37534	0.375206	0.376598	0.375785	0.374517	0.374904	0.37527	0.374849
0.469283	0.460355	0.471343	0.467241	0.461215	0.447428	0.439723	0.432157	0.421824	0.415581	0.411182	0.410824	0.412145	0.409657	0.409758	0.410137	0.409817	0.411275	0.410211	0.409567	0.410676	0.407618	0.407097	0.404824	0.403008	0.401026	0.400772	0.399414	0.397226	0.393457	0.391773	0.390823	0.390666	0.390937	0.390188	0.389266	0.389044	0.389273	0.391039	0.389876	0.390208	0.389918	0.390195	0.390223	0.391741	0.390964	0.389973	0.39044	0.391062	0.390587
0.492565	0.487323	0.502307	0.50034	0.496371	0.483364	0.47489	0.468844	0.45842	0.452026	0.448472	0.448152	0.451041	0.44861	0.44946	0.450404	0.451139	0.45234	0.452034	0.451835	0.452909	0.449453	0.449472	0.447311	0.445454	0.443764	0.443853	0.442717	0.440583	0.436581	0.435264	0.434397	0.434342	0.434776	0.434064	0.433344	0.433703	0.433894	0.436072	0.434884	0.435258	0.435385	0.435763	0.435864	0.437932	0.437095	0.436073	0.43677	0.437332	0.436856
0.441628	0.433293	0.442467	0.438388	0.433765	0.420364	0.413211	0.407856	0.397276	0.391205	0.387395	0.386648	0.387916	0.385512	0.385476	0.386221	0.385517	0.386439	0.385423	0.385336	0.385806	0.38297	0.383025	0.380629	0.379332	0.377629	0.377354	0.376194	0.374261	0.371414	0.369832	0.368951	0.368854	0.369115	0.368347	0.367538	0.367664	0.367816	0.369739	0.368499	0.368545	0.368435	0.368706	0.368588	0.370031	0.369311	0.368352	0.368974	0.369433	0.3689
0.48968	0.482516	0.494225	0.490338	0.48551	0.472121	0.464397	0.458543	0.447493	0.441277	0.437354	0.43698	0.438941	0.435624	0.435666	0.436528	0.435937	0.437187	0.435783	0.435536	0.436792	0.433072	0.433505	0.431074	0.429318	0.427273	0.427502	0.42626	0.424242	0.42056	0.419121	0.418144	0.418116	0.418444	0.417795	0.416803	0.41675	0.416969	0.418768	0.417385	0.41754	0.417271	0.417542	0.417473	0.418675	0.417636	0.416575	0.417113	0.417431	0.416819
0.508833	0.50092	0.512628	0.507398	0.502323	0.488793	0.480728	0.473933	0.463101	0.456642	0.451842	0.451545	0.453375	0.450294	0.449803	0.45029	0.449701	0.450571	0.449723	0.449036	0.44988	0.446453	0.446609	0.444306	0.442587	0.440631	0.440859	0.440071	0.438065	0.434429	0.433133	0.432074	0.432162	0.432894	0.432093	0.430975	0.431177	0.431416	0.433356	0.432076	0.432213	0.431935	0.432317	0.431879	0.433135	0.432354	0.431258	0.431656	0.431668	0.431258
0.513805	0.503493	0.513504	0.507043	0.502851	0.48877	0.480656	0.473586	0.462024	0.45517	0.451116	0.44963	0.451196	0.44731	0.446752	0.446811	0.445647	0.446431	0.445525	0.444038	0.444516	0.441169	0.441498	0.439076	0.437219	0.435491	0.436107	0.434514	0.433061	0.429906	0.42836	0.427462	0.427771	0.428275	0.42782	0.426457	0.426578	0.426946	0.429045	0.427589	0.427647	0.427439	0.427642	0.427212	0.428708	0.427703	0.426677	0.427006	0.42712	0.426562
0.442694	0.431716	0.437517	0.430842	0.424923	0.410741	0.404567	0.39871	0.388706	0.383186	0.378397	0.377429	0.377769	0.373744	0.373118	0.372023	0.371147	0.371077	0.36953	0.368787	0.369371	0.366181	0.365799	0.363716	0.362282	0.360674	0.360669	0.359958	0.35818	0.355813	0.354573	0.35373	0.353508	0.354093	0.353198	0.35219	0.352523	0.352457	0.354114	0.352374	0.352608	0.352034	0.351833	0.351327	0.35229	0.351003	0.349615	0.349835	0.349652	0.349227
0.482999	0.472562	0.480856	0.473618	0.469423	0.45542	0.447962	0.44228	0.432752	0.426682	0.42274	0.421445	0.422679	0.418874	0.418493	0.417518	0.417063	0.417635	0.415799	0.415166	0.415817	0.412507	0.411853	0.409821	0.407911	0.406242	0.406787	0.40563	0.403795	0.401029	0.399484	0.398833	0.39917	0.399496	0.398633	0.397439	0.398039	0.39823	0.400027	0.398361	0.398806	0.398267	0.398272	0.397936	0.399217	0.397888	0.396638	0.396928	0.396908	0.396412
0.440874	0.431171	0.437399	0.432159	0.427431	0.414009	0.408151	0.402147	0.392006	0.387482	0.383189	0.382157	0.383581	0.380574	0.380402	0.379722	0.379701	0.379966	0.378642	0.377747	0.378581	0.375538	0.374883	0.3729	0.37144	0.369387	0.369432	0.368762	0.367255	0.364435	0.362806	0.362028	0.362258	0.362643	0.361715	0.360906	0.361326	0.361598	0.363339	0.362102	0.362806	0.362199	0.362512	0.362335	0.363423	0.362445	0.361369	0.361776	0.361985	0.361421
0.454279	0.443773	0.452283	0.446511	0.441789	0.428273	0.420784	0.416147	0.406284	0.400604	0.396924	0.396356	0.397634	0.394191	0.394277	0.393744	0.393568	0.394126	0.393106	0.3919	0.392663	0.389615	0.388935	0.386827	0.38516	0.383604	0.383068	0.382041	0.380108	0.37696	0.375698	0.374752	0.374471	0.374859	0.374068	0.373043	0.373547	0.373623	0.375327	0.37392	0.374505	0.374047	0.374122	0.373967	0.375327	0.374158	0.373103	0.373413	0.373556	0.373049
0.480447	0.470609	0.480014	0.474239	0.469766	0.455654	0.448419	0.442092	0.431607	0.424988	0.421645	0.42104	0.422709	0.419757	0.420095	0.419704	0.419771	0.42056	0.419193	0.41886	0.419515	0.416126	0.41586	0.413149	0.411417	0.408893	0.408909	0.407673	0.405362	0.402171	0.400494	0.399434	0.399164	0.399635	0.398755	0.397498	0.398382	0.398302	0.400383	0.398807	0.39933	0.399038	0.399196	0.398962	0.400677	0.399587	0.398368	0.398902	0.39897	0.398515
0.510454	0.502066	0.515911	0.51018	0.506189	0.490414	0.482869	0.476694	0.466519	0.460754	0.456724	0.456273	0.458883	0.455501	0.45665	0.45705	0.457289	0.458705	0.457984	0.457274	0.458312	0.454834	0.454606	0.452112	0.449937	0.447966	0.447736	0.446545	0.444275	0.440925	0.439013	0.437807	0.437742	0.438118	0.437113	0.435843	0.436527	0.436778	0.43914	0.437407	0.438487	0.438066	0.437973	0.437843	0.439789	0.438759	0.437449	0.43788	0.438011	0.437559
0.488903	0.481746	0.494494	0.490294	0.486025	0.471046	0.464231	0.458571	0.448074	0.442459	0.438616	0.438714	0.441412	0.438471	0.439397	0.440292	0.440572	0.441995	0.441564	0.441127	0.442432	0.438854	0.438121	0.436284	0.433673	0.431769	0.431794	0.430474	0.428278	0.424948	0.422934	0.422131	0.421821	0.42214	0.421287	0.420102	0.420993	0.4212	0.423441	0.42186	0.422834	0.422526	0.42293	0.422674	0.424763	0.423591	0.422505	0.423092	0.423462	0.423265
0.505127	0.497897	0.5115	0.505815	0.502653	0.487137	0.481082	0.474215	0.464288	0.458893	0.454785	0.453973	0.456835	0.453981	0.455521	0.456154	0.457258	0.458321	0.458083	0.457479	0.458793	0.455744	0.455623	0.452819	0.450965	0.44884	0.449019	0.447629	0.445278	0.44191	0.439791	0.43889	0.438905	0.439368	0.438168	0.437112	0.43801	0.438291	0.440665	0.439047	0.44004	0.439819	0.44013	0.440244	0.442227	0.440919	0.440014	0.440611	0.440946	0.440524
0.492742	0.485558	0.497996	0.49238	0.488176	0.473504	0.46555	0.460346	0.449732	0.444138	0.439934	0.440019	0.441859	0.438811	0.439738	0.440415	0.440669	0.442099	0.441713	0.440892	0.442227	0.439219	0.438654	0.436368	0.434397	0.432209	0.431886	0.430645	0.428462	0.42503	0.423019	0.421825	0.421739	0.422046	0.420808	0.419697	0.420524	0.420459	0.422551	0.420907	0.421835	0.421557	0.421637	0.421416	0.423364	0.422142	0.421017	0.421714	0.421928	0.421501
0.501776	0.494141	0.506987	0.501406	0.497743	0.483153	0.475389	0.469783	0.459363	0.453278	0.449261	0.449116	0.451047	0.448955	0.450053	0.450646	0.451159	0.452666	0.452381	0.452186	0.453203	0.450072	0.449964	0.447637	0.445506	0.443357	0.443528	0.442478	0.439895	0.436371	0.434617	0.43365	0.433445	0.433571	0.432981	0.431738	0.432619	0.4327	0.43493	0.433554	0.434488	0.434168	0.434507	0.434521	0.436435	0.43542	0.434269	0.435331	0.435543	0.435221
0.475608	0.468356	0.47865	0.472937	0.469555	0.455557	0.447962	0.442101	0.431489	0.426201	0.422426	0.421663	0.423465	0.420986	0.421534	0.421657	0.421964	0.423532	0.422355	0.421983	0.423757	0.420019	0.419564	0.417373	0.415661	0.413545	0.413648	0.412234	0.409859	0.406438	0.405098	0.403907	0.40389	0.404011	0.403121	0.40209	0.402775	0.402936	0.405016	0.403707	0.40426	0.404122	0.404074	0.404154	0.405982	0.404949	0.403818	0.404795	0.404958	0.404604
0.472346	0.464337	0.475333	0.471147	0.466889	0.452543	0.445406	0.439857	0.430176	0.424271	0.42064	0.420269	0.42278	0.419741	0.420619	0.421079	0.421569	0.422718	0.422493	0.421901	0.422982	0.419634	0.419586	0.417762	0.415806	0.413942	0.414052	0.413123	0.411075	0.407677	0.406261	0.40537	0.405432	0.405907	0.405138	0.404162	0.404901	0.405068	0.407207	0.406035	0.40688	0.406577	0.407096	0.406997	0.408884	0.407884	0.407012	0.407955	0.408386	0.407949
0.431041	0.419659	0.428728	0.422319	0.416847	0.403801	0.397461	0.391292	0.382787	0.377144	0.373389	0.372321	0.37375	0.371017	0.370936	0.371165	0.371311	0.371382	0.37018	0.369886	0.370878	0.368034	0.367638	0.365765	0.364181	0.362774	0.362624	0.361494	0.35944	0.356836	0.355509	0.354498	0.35456	0.354877	0.35381	0.352738	0.353614	0.353764	0.355606	0.354139	0.354674	0.354394	0.354884	0.354754	0.356188	0.35545	0.354394	0.355103	0.355477	0.355115
0.49312	0.484187	0.494932	0.488962	0.485101	0.470267	0.462963	0.458092	0.44783	0.44194	0.437633	0.437282	0.439423	0.43569	0.435872	0.436135	0.43639	0.437074	0.436015	0.435148	0.436626	0.433363	0.433175	0.43082	0.42881	0.427225	0.427356	0.426152	0.424291	0.421058	0.41937	0.418762	0.418566	0.418737	0.418182	0.417018	0.417485	0.417831	0.4198	0.418347	0.418914	0.418574	0.418896	0.418597	0.420022	0.418748	0.417776	0.418339	0.418673	0.417923
0.525968	0.519212	0.531014	0.526456	0.521841	0.507349	0.500509	0.495296	0.484897	0.479401	0.474791	0.47434	0.477325	0.473468	0.473536	0.473505	0.473757	0.474739	0.47383	0.472884	0.474698	0.471315	0.470843	0.468708	0.466754	0.465311	0.465726	0.464631	0.462739	0.459417	0.458012	0.457227	0.457043	0.457739	0.457202	0.455543	0.456589	0.456744	0.459027	0.457018	0.457938	0.457053	0.457413	0.457167	0.45878	0.45749	0.456233	0.456752	0.45692	0.456098
0.508789	0.497033	0.505085	0.49815	0.491831	0.477352	0.469477	0.463914	0.452477	0.446198	0.441929	0.440282	0.441263	0.437286	0.436595	0.435523	0.434894	0.435372	0.433988	0.43315	0.433866	0.430651	0.430192	0.427887	0.426048	0.424437	0.424646	0.423662	0.421724	0.418693	0.417138	0.416272	0.416233	0.416851	0.415755	0.414515	0.415059	0.415064	0.41689	0.414998	0.415387	0.414795	0.414661	0.414261	0.41575	0.414491	0.413156	0.413491	0.413416	0.412688
0.467019	0.45643	0.465702	0.458614	0.455052	0.442546	0.435962	0.431528	0.423045	0.416893	0.412919	0.412186	0.413554	0.409986	0.410085	0.409104	0.408931	0.408662	0.407609	0.406708	0.407411	0.404504	0.403903	0.402389	0.400799	0.399532	0.39944	0.398811	0.397533	0.395124	0.393724	0.393278	0.39334	0.393328	0.393043	0.391568	0.392015	0.391718	0.393738	0.3922	0.392248	0.3918	0.391615	0.391088	0.391695	0.390522	0.389178	0.389623	0.389217	0.388728
0.504905	0.494666	0.50591	0.498698	0.494774	0.482608	0.476552	0.472112	0.463884	0.457657	0.454429	0.453793	0.456146	0.453081	0.453186	0.453281	0.4536	0.454536	0.453283	0.452655	0.454215	0.451075	0.450512	0.448972	0.447226	0.446278	0.446368	0.446157	0.444654	0.441663	0.440715	0.440587	0.441164	0.441468	0.441353	0.439982	0.440866	0.441097	0.443671	0.441818	0.442526	0.442336	0.442435	0.442387	0.44372	0.442693	0.441452	0.442189	0.442099	0.441419
0.456721	0.44659	0.455061	0.448686	0.444032	0.432664	0.426685	0.421575	0.413128	0.407333	0.403516	0.403507	0.40541	0.401993	0.402191	0.401936	0.401975	0.402102	0.400749	0.40016	0.400585	0.397896	0.397037	0.395431	0.393572	0.3918	0.391745	0.390999	0.389416	0.386511	0.38552	0.384854	0.384872	0.384838	0.384185	0.3831	0.383582	0.383277	0.385445	0.384014	0.384143	0.384	0.384045	0.383624	0.384622	0.383496	0.382386	0.383089	0.382886	0.382408
0.442694	0.430871	0.436759	0.429007	0.424448	0.412295	0.405201	0.400184	0.391231	0.385338	0.382241	0.381148	0.382925	0.379976	0.380005	0.379598	0.379137	0.379979	0.37869	0.378306	0.378581	0.37586	0.374749	0.373282	0.371131	0.370005	0.369488	0.368792	0.367299	0.364164	0.363142	0.362496	0.36234	0.362286	0.361921	0.360738	0.361189	0.361075	0.36301	0.361771	0.362029	0.361872	0.362127	0.36175	0.362739	0.361948	0.360879	0.361362	0.361485	0.361045
0.480757	0.470609	0.478213	0.473722	0.468209	0.455148	0.448097	0.442214	0.433425	0.427437	0.423835	0.423623	0.425819	0.423916	0.424494	0.424312	0.424805	0.425957	0.425128	0.424335	0.425633	0.42231	0.421895	0.419905	0.418366	0.416445	0.416141	0.415796	0.413725	0.410447	0.409245	0.40856	0.408759	0.408974	0.408265	0.407419	0.407922	0.408103	0.410313	0.408844	0.409331	0.409325	0.409616	0.409753	0.410891	0.410336	0.408811	0.409962	0.409838	0.409531
0.512318	0.503549	0.514194	0.50765	0.503695	0.489211	0.481123	0.474769	0.465669	0.45929	0.455573	0.455097	0.457483	0.455177	0.455734	0.455917	0.456556	0.457812	0.456826	0.456353	0.456971	0.453794	0.453223	0.450869	0.448748	0.446469	0.446131	0.445461	0.443022	0.439696	0.438299	0.437203	0.437393	0.437368	0.436905	0.435256	0.435981	0.435729	0.438266	0.4367	0.437307	0.437076	0.437314	0.437408	0.438561	0.437868	0.436571	0.437457	0.437368	0.436882
0.490279	0.480901	0.49212	0.486077	0.481287	0.468099	0.461228	0.455078	0.44687	0.440628	0.436879	0.437956	0.440245	0.437829	0.438797	0.438856	0.439719	0.440764	0.440158	0.439565	0.440398	0.43757	0.436556	0.434462	0.432558	0.430511	0.430398	0.429446	0.427437	0.423909	0.422532	0.421742	0.421887	0.421734	0.421282	0.420277	0.42076	0.420713	0.422945	0.421747	0.422196	0.422362	0.422895	0.423018	0.42421	0.423684	0.42273	0.423582	0.423791	0.423595
0.498713	0.489483	0.501044	0.495102	0.489944	0.476167	0.468844	0.463454	0.454043	0.44828	0.444866	0.444278	0.44662	0.444665	0.445246	0.445886	0.446302	0.447103	0.446325	0.446494	0.447159	0.444252	0.443393	0.441261	0.439141	0.43761	0.43694	0.436116	0.434049	0.430542	0.429015	0.4284	0.428385	0.428208	0.427921	0.426598	0.427285	0.427007	0.429756	0.428337	0.429039	0.428911	0.429431	0.429434	0.430959	0.430156	0.429054	0.430218	0.430447	0.429948
0.491366	0.483323	0.49372	0.486565	0.482	0.469552	0.462018	0.456646	0.447316	0.441376	0.437946	0.437911	0.439908	0.437154	0.438629	0.438586	0.439533	0.440175	0.439685	0.438797	0.440037	0.437192	0.435943	0.434281	0.432313	0.430449	0.429688	0.428838	0.42716	0.423394	0.421932	0.421054	0.421158	0.421131	0.420487	0.419165	0.419742	0.420071	0.422266	0.420731	0.421422	0.421413	0.421661	0.421647	0.423247	0.422533	0.421318	0.422287	0.422337	0.422137
0.49707	0.487511	0.498872	0.492158	0.486381	0.472354	0.464906	0.459022	0.45001	0.443542	0.439781	0.440134	0.441882	0.439876	0.44047	0.440254	0.441229	0.441895	0.441757	0.440937	0.44205	0.438687	0.438166	0.436233	0.434292	0.432327	0.431589	0.430723	0.42882	0.425427	0.423883	0.422977	0.422943	0.42272	0.422392	0.421246	0.421653	0.421541	0.424068	0.422635	0.423141	0.423196	0.423379	0.423367	0.424971	0.424128	0.423134	0.424053	0.424198	0.423773
0.451705	0.439247	0.444117	0.436642	0.430981	0.418411	0.410551	0.4044	0.395541	0.389313	0.385191	0.384528	0.386141	0.383295	0.383224	0.383192	0.382741	0.383731	0.382616	0.381869	0.382922	0.379816	0.378802	0.376981	0.375048	0.37361	0.373111	0.372131	0.370166	0.367383	0.365706	0.36475	0.364907	0.364661	0.364132	0.362798	0.363124	0.363131	0.365532	0.363962	0.364241	0.364163	0.36422	0.364486	0.365477	0.364934	0.363929	0.364717	0.364769	0.364492
0.455056	0.443491	0.451711	0.444824	0.439057	0.42663	0.41881	0.413039	0.404726	0.398834	0.395075	0.394493	0.396405	0.394136	0.394541	0.394119	0.394518	0.395525	0.394901	0.394173	0.394719	0.39218	0.391149	0.389853	0.387749	0.386217	0.385543	0.385198	0.383431	0.379996	0.378488	0.377815	0.377678	0.37767	0.377122	0.376063	0.376204	0.37625	0.37821	0.376837	0.377637	0.377311	0.377486	0.377538	0.378821	0.378017	0.377091	0.377864	0.377864	0.377594
0.442361	0.431077	0.439756	0.433327	0.42883	0.415969	0.40973	0.404203	0.396754	0.390663	0.387333	0.386282	0.388618	0.386066	0.386246	0.386027	0.386452	0.387303	0.386104	0.385437	0.38599	0.383689	0.382973	0.381328	0.379281	0.378509	0.37782	0.376963	0.375723	0.372751	0.371599	0.370827	0.37079	0.370971	0.370506	0.369346	0.369595	0.369996	0.372087	0.370823	0.371202	0.37116	0.371593	0.371467	0.372715	0.372187	0.371206	0.372003	0.372255	0.372089
0.497869	0.48768	0.498333	0.49201	0.488255	0.475121	0.468979	0.463736	0.45459	0.448769	0.444706	0.444374	0.447161	0.4437	0.444656	0.445208	0.445406	0.446239	0.445356	0.444731	0.446151	0.442948	0.44263	0.440881	0.439135	0.437975	0.437845	0.437483	0.43571	0.432471	0.431258	0.430551	0.430889	0.431047	0.430792	0.429271	0.430034	0.43018	0.432492	0.431061	0.431595	0.431566	0.431797	0.431556	0.432939	0.43203	0.430869	0.431998	0.43163	0.431279
0.517112	0.506686	0.516517	0.509943	0.505266	0.491176	0.484915	0.479323	0.470063	0.463615	0.459828	0.458798	0.461072	0.458129	0.458333	0.457842	0.458363	0.458813	0.457846	0.457195	0.458482	0.455162	0.454728	0.45272	0.451328	0.450155	0.449814	0.449536	0.447719	0.444948	0.443581	0.442873	0.443009	0.443146	0.443118	0.441604	0.44243	0.442205	0.444685	0.442868	0.443387	0.443315	0.443454	0.443079	0.444313	0.443544	0.442285	0.443172	0.443038	0.442723
0.496427	0.480394	0.486715	0.478264	0.471455	0.456915	0.449717	0.443265	0.43351	0.426552	0.421924	0.420821	0.421412	0.417261	0.416478	0.415622	0.414928	0.415014	0.413381	0.412631	0.412874	0.409922	0.409103	0.407203	0.405543	0.404321	0.403706	0.403169	0.401586	0.398742	0.3973	0.396577	0.396841	0.396661	0.396136	0.394518	0.394977	0.394745	0.396751	0.39483	0.394895	0.394583	0.394582	0.394098	0.394846	0.393739	0.392472	0.393065	0.392688	0.392058
0.469882	0.459379	0.469339	0.462545	0.459591	0.44694	0.442892	0.43889	0.430917	0.426743	0.423612	0.423526	0.425227	0.421864	0.421495	0.420898	0.420605	0.42084	0.41902	0.418543	0.419575	0.417166	0.416415	0.415378	0.413852	0.413397	0.413526	0.413232	0.412044	0.409677	0.408687	0.408243	0.40918	0.408948	0.408826	0.407507	0.408412	0.408114	0.40984	0.407996	0.40856	0.408006	0.407867	0.407562	0.40823	0.407397	0.405882	0.406351	0.406093	0.405765
0.483066	0.471623	0.478751	0.470748	0.466784	0.45445	0.448533	0.444251	0.435934	0.431046	0.428125	0.4274	0.429515	0.425787	0.425197	0.42517	0.424476	0.425189	0.423308	0.422934	0.424129	0.421337	0.420588	0.419571	0.417898	0.416802	0.417665	0.416987	0.415985	0.413351	0.412274	0.411972	0.412613	0.4128	0.41277	0.411711	0.412591	0.412659	0.414453	0.413114	0.413738	0.413429	0.413376	0.413501	0.414546	0.413547	0.412485	0.413248	0.413212	0.412805
0.449019	0.43765	0.442922	0.435926	0.432855	0.420817	0.415205	0.411123	0.402807	0.39817	0.395236	0.395077	0.397068	0.393418	0.393276	0.3929	0.392658	0.392645	0.390846	0.390685	0.391149	0.388404	0.387702	0.386212	0.384618	0.383172	0.383493	0.382646	0.381206	0.378617	0.377577	0.376878	0.377376	0.377115	0.376761	0.375672	0.376331	0.375752	0.377626	0.37604	0.376633	0.3762	0.376005	0.375836	0.376735	0.375798	0.374651	0.37526	0.375026	0.374652
0.414173	0.399283	0.400997	0.392061	0.38623	0.37457	0.366762	0.362117	0.35381	0.348282	0.345236	0.344116	0.345036	0.341572	0.340904	0.340451	0.339355	0.339172	0.337583	0.336851	0.336872	0.334285	0.33328	0.332235	0.330192	0.328949	0.328273	0.327683	0.326286	0.323706	0.322466	0.321824	0.321863	0.321865	0.321335	0.320224	0.320731	0.320404	0.321785	0.320574	0.320972	0.320766	0.320466	0.320471	0.321265	0.320588	0.319489	0.319932	0.319923	0.319625
0.446245	0.432429	0.436355	0.427886	0.421796	0.409401	0.402219	0.397236	0.388116	0.382729	0.379562	0.379221	0.380842	0.377107	0.376521	0.37563	0.375213	0.375371	0.373519	0.372834	0.37344	0.370669	0.36921	0.367649	0.365799	0.364191	0.363777	0.363037	0.361433	0.358637	0.357027	0.356336	0.356595	0.356217	0.355964	0.354715	0.355376	0.354891	0.356662	0.355297	0.355859	0.355463	0.355718	0.355414	0.356394	0.355843	0.354577	0.355497	0.355157	0.354994
0.507946	0.497164	0.5066	0.49983	0.496199	0.481503	0.475056	0.469924	0.461906	0.457253	0.453753	0.453697	0.456531	0.453833	0.45424	0.454651	0.454856	0.455391	0.454094	0.453811	0.454954	0.451797	0.451112	0.449255	0.447041	0.445895	0.445701	0.444685	0.442997	0.439785	0.438559	0.437676	0.438136	0.438181	0.437869	0.436464	0.437369	0.437384	0.439325	0.437965	0.439135	0.438798	0.438895	0.438949	0.440555	0.43973	0.438578	0.43948	0.439461	0.439256
0.464466	0.4532	0.459927	0.451547	0.445946	0.433117	0.425636	0.420823	0.412665	0.406807	0.403704	0.402993	0.405559	0.402541	0.40282	0.403207	0.403218	0.403671	0.402143	0.401863	0.402556	0.399481	0.398418	0.397104	0.394778	0.39338	0.393192	0.392212	0.390476	0.387377	0.386127	0.385419	0.3858	0.385397	0.385142	0.383935	0.384664	0.384461	0.386554	0.385124	0.385958	0.38587	0.386131	0.386068	0.387497	0.386833	0.386057	0.386837	0.386785	0.386707
0.468506	0.455773	0.462554	0.45425	0.448876	0.435361	0.428711	0.423246	0.414761	0.409042	0.406445	0.405139	0.408275	0.404489	0.405074	0.405444	0.404519	0.40582	0.403868	0.403701	0.404336	0.401498	0.400844	0.399159	0.396811	0.395433	0.395071	0.394053	0.392494	0.389523	0.388034	0.386945	0.387345	0.387084	0.386687	0.385706	0.386389	0.386292	0.388123	0.386741	0.387351	0.387297	0.38748	0.387479	0.388972	0.388315	0.387168	0.388015	0.388116	0.388034
0.471436	0.460618	0.468245	0.45888	0.45426	0.441592	0.434757	0.4298	0.421336	0.416954	0.413456	0.413137	0.415694	0.41296	0.413344	0.413773	0.413592	0.414559	0.412771	0.412918	0.41408	0.410956	0.410375	0.408979	0.407122	0.405882	0.404997	0.404424	0.402465	0.39958	0.398131	0.397439	0.397763	0.397467	0.397294	0.396108	0.396956	0.396718	0.398592	0.397233	0.398005	0.397779	0.398197	0.39832	0.399699	0.399016	0.397948	0.398614	0.398942	0.398604
0.500999	0.491136	0.500303	0.493145	0.489931	0.475853	0.469799	0.464966	0.457166	0.451447	0.448654	0.448846	0.451767	0.449005	0.449652	0.450319	0.450075	0.450934	0.450069	0.449785	0.450977	0.448205	0.447142	0.445588	0.443447	0.442058	0.441641	0.441235	0.439279	0.435976	0.434572	0.433604	0.434132	0.434067	0.43353	0.43241	0.433275	0.433149	0.43532	0.434019	0.434779	0.434491	0.434983	0.435179	0.436687	0.435941	0.434976	0.43603	0.436301	0.435991
0.454701	0.442683	0.449	0.44081	0.437012	0.42363	0.417356	0.411978	0.403421	0.398895	0.39617	0.395103	0.3978	0.395146	0.394405	0.395005	0.394474	0.396067	0.3942	0.394244	0.395214	0.392598	0.391583	0.390406	0.388394	0.387078	0.38677	0.386218	0.384231	0.381463	0.380043	0.379522	0.379643	0.379428	0.379165	0.378093	0.378637	0.378335	0.380318	0.378858	0.379452	0.379587	0.379746	0.379647	0.380835	0.380085	0.379295	0.380094	0.380197	0.379962
0.451505	0.438739	0.445582	0.437593	0.432842	0.419573	0.413179	0.40764	0.399162	0.394562	0.391169	0.390541	0.392769	0.389511	0.389268	0.389407	0.389196	0.389469	0.388337	0.387785	0.388353	0.385404	0.384537	0.383448	0.381342	0.380253	0.379975	0.379172	0.377162	0.374571	0.373197	0.372129	0.372692	0.372354	0.37193	0.370927	0.371687	0.371543	0.373286	0.371709	0.37271	0.372355	0.372638	0.372734	0.37405	0.373356	0.372293	0.373408	0.373279	0.373328
0.421853	0.407884	0.410746	0.403616	0.398569	0.386579	0.38008	0.374756	0.367255	0.362335	0.35904	0.35827	0.359577	0.357016	0.356069	0.355734	0.355429	0.355481	0.353972	0.353534	0.353983	0.351713	0.350653	0.349205	0.347117	0.346607	0.346199	0.345452	0.344215	0.341443	0.340102	0.339557	0.3399	0.339508	0.339391	0.338051	0.338864	0.338526	0.340282	0.338957	0.33918	0.339061	0.339303	0.339397	0.340409	0.339943	0.338952	0.339789	0.339783	0.339505
0.488836	0.47675	0.485975	0.47967	0.475718	0.462995	0.457634	0.454449	0.446382	0.442253	0.438763	0.438836	0.442371	0.43874	0.439237	0.439899	0.440026	0.44053	0.439619	0.439572	0.440879	0.438226	0.437976	0.436517	0.434846	0.434144	0.434315	0.43384	0.432622	0.42997	0.428396	0.428096	0.428874	0.428579	0.428995	0.427768	0.428675	0.428705	0.430766	0.429107	0.429939	0.429929	0.4303	0.430082	0.431221	0.43075	0.42956	0.430476	0.43086	0.43029
0.527899	0.51878	0.528034	0.520954	0.518304	0.503988	0.499231	0.493596	0.485251	0.479408	0.476465	0.475817	0.478903	0.475833	0.475722	0.475259	0.475293	0.475799	0.474172	0.474177	0.475183	0.472499	0.471692	0.470206	0.46829	0.46779	0.467758	0.467339	0.46615	0.463085	0.461859	0.461563	0.462274	0.462267	0.46226	0.460824	0.462007	0.46214	0.464052	0.462177	0.463115	0.463022	0.463399	0.463111	0.464336	0.463388	0.462511	0.463523	0.46329	0.463085
0.513317	0.499211	0.507055	0.499823	0.49513	0.481794	0.476188	0.47106	0.462731	0.457321	0.454025	0.45326	0.455257	0.451836	0.451139	0.450982	0.450684	0.450984	0.449183	0.44885	0.449972	0.447526	0.446514	0.445501	0.443958	0.443131	0.443738	0.443218	0.442174	0.439486	0.438276	0.437659	0.438548	0.438672	0.438688	0.437262	0.438351	0.43825	0.440311	0.438321	0.43933	0.438927	0.439241	0.43881	0.439958	0.439131	0.438086	0.438671	0.438797	0.43824
0.442805	0.428805	0.433105	0.426447	0.421096	0.409284	0.404494	0.401461	0.393243	0.389389	0.386363	0.385774	0.386969	0.383738	0.382599	0.381433	0.380491	0.38025	0.378918	0.378101	0.379168	0.376739	0.376614	0.375515	0.374551	0.373487	0.373819	0.373547	0.372549	0.370519	0.36958	0.369278	0.370394	0.369952	0.370023	0.369062	0.369221	0.369017	0.369913	0.368621	0.368851	0.368335	0.367844	0.367978	0.368626	0.367794	0.366606	0.366782	0.36624	0.366256
0.512562	0.500732	0.509799	0.504395	0.502692	0.492141	0.489528	0.486544	0.479475	0.475395	0.474156	0.474686	0.478075	0.474089	0.474564	0.474159	0.474254	0.474664	0.47344	0.473361	0.475055	0.47273	0.472612	0.472204	0.470922	0.469853	0.471079	0.470747	0.470014	0.467612	0.466607	0.466803	0.468186	0.468015	0.468604	0.467421	0.468404	0.468362	0.469882	0.4686	0.469412	0.46917	0.468922	0.468843	0.47011	0.469616	0.468006	0.468905	0.468216	0.468279
0.4733	0.463698	0.470669	0.466072	0.463023	0.453613	0.450185	0.447303	0.440674	0.437927	0.435903	0.436324	0.439197	0.436688	0.437073	0.436661	0.436555	0.436765	0.435905	0.435536	0.436814	0.434597	0.43451	0.43354	0.432052	0.430793	0.431531	0.431387	0.430451	0.42746	0.426794	0.426465	0.427682	0.427755	0.427852	0.427033	0.42772	0.4278	0.429585	0.428209	0.428894	0.428685	0.42864	0.428896	0.430034	0.42949	0.428315	0.42891	0.42868	0.428708
0.426403	0.411959	0.415713	0.408292	0.403492	0.392543	0.387716	0.384249	0.37697	0.372696	0.370445	0.370426	0.372624	0.36944	0.369914	0.369093	0.368093	0.367763	0.365979	0.365864	0.366331	0.363974	0.363633	0.362604	0.361533	0.360064	0.359735	0.359155	0.357895	0.355621	0.354587	0.354177	0.354794	0.35468	0.354711	0.353454	0.353891	0.353812	0.354742	0.353724	0.354121	0.353715	0.353543	0.353734	0.354606	0.354066	0.35288	0.353298	0.352827	0.352785
0.444225	0.429594	0.432129	0.424686	0.419143	0.406134	0.401814	0.39671	0.388285	0.384933	0.381759	0.381862	0.383277	0.380078	0.380605	0.379162	0.378533	0.378197	0.376744	0.376025	0.376705	0.374298	0.37345	0.372031	0.370427	0.369149	0.368977	0.368462	0.366981	0.364331	0.363013	0.362708	0.363204	0.362966	0.362908	0.361748	0.362285	0.362289	0.36346	0.362183	0.362549	0.362475	0.362423	0.362646	0.363685	0.363266	0.362028	0.362533	0.362004	0.362222
0.493919	0.480018	0.487524	0.479773	0.475612	0.462844	0.457727	0.453632	0.445405	0.441704	0.440081	0.440295	0.442782	0.439908	0.440318	0.440041	0.43995	0.44025	0.43913	0.438723	0.439676	0.437129	0.436406	0.435074	0.433193	0.431665	0.431771	0.431084	0.429283	0.426513	0.425532	0.424831	0.425568	0.425202	0.425227	0.424048	0.424785	0.424723	0.42625	0.425046	0.425454	0.425684	0.425422	0.425785	0.426955	0.42676	0.425265	0.42595	0.425538	0.425492
0.447488	0.433481	0.43787	0.429155	0.422706	0.410377	0.404359	0.399874	0.391686	0.387497	0.384528	0.384194	0.38607	0.383078	0.382802	0.382239	0.381907	0.381815	0.38056	0.379879	0.380314	0.377612	0.376566	0.375189	0.373362	0.371695	0.371556	0.370342	0.368823	0.366145	0.364928	0.363951	0.364492	0.364107	0.363929	0.36266	0.363103	0.362923	0.364047	0.362659	0.363176	0.363065	0.36287	0.362933	0.363942	0.363369	0.362154	0.36271	0.362384	0.362433
0.466775	0.453463	0.459321	0.451749	0.44753	0.434942	0.430176	0.426194	0.418272	0.414444	0.412633	0.4127	0.415099	0.412052	0.412882	0.412479	0.412265	0.41266	0.411594	0.411405	0.411961	0.409601	0.409088	0.407993	0.406012	0.40471	0.404402	0.403809	0.40217	0.399381	0.398101	0.397346	0.398354	0.398023	0.398006	0.397168	0.397446	0.397488	0.398718	0.397555	0.398103	0.398071	0.398206	0.398663	0.399717	0.399779	0.398526	0.398955	0.398761	0.398804
0.494007	0.483999	0.492642	0.485485	0.481023	0.468901	0.464813	0.461923	0.454043	0.450272	0.44841	0.449232	0.451958	0.449564	0.45077	0.450655	0.450879	0.451539	0.450554	0.450095	0.451696	0.448931	0.44847	0.447266	0.445775	0.443893	0.444075	0.443206	0.441565	0.4386	0.43743	0.437076	0.437849	0.4376	0.437512	0.436472	0.437265	0.437352	0.439238	0.437721	0.438665	0.438708	0.438717	0.439178	0.440827	0.440483	0.439182	0.439946	0.439603	0.439951
0.496249	0.485164	0.493316	0.486905	0.483874	0.470773	0.46688	0.463388	0.455583	0.451935	0.450363	0.451037	0.453881	0.451403	0.452454	0.45266	0.452797	0.453413	0.452593	0.452432	0.453532	0.451185	0.450899	0.450034	0.447961	0.446815	0.446897	0.446257	0.444832	0.441764	0.440563	0.440179	0.441431	0.441222	0.441341	0.440353	0.441132	0.441488	0.443257	0.442099	0.442964	0.442982	0.442989	0.443671	0.445215	0.444875	0.443882	0.444732	0.444403	0.444796
0.454901	0.440824	0.446946	0.440208	0.435705	0.423351	0.418873	0.414973	0.406839	0.403076	0.401263	0.401264	0.403243	0.401447	0.401367	0.40105	0.400426	0.400942	0.399658	0.39925	0.400504	0.3982	0.397638	0.396613	0.394906	0.393493	0.393435	0.39252	0.391262	0.388356	0.38722	0.386808	0.387602	0.387229	0.387459	0.386389	0.386735	0.387011	0.388162	0.387086	0.387493	0.38773	0.387697	0.388032	0.38933	0.388932	0.388267	0.388723	0.388744	0.388683
0.438299	0.423528	0.428357	0.42004	0.414472	0.402972	0.397721	0.393977	0.38586	0.382469	0.380322	0.380236	0.382128	0.379518	0.379623	0.379124	0.378849	0.379194	0.377815	0.37759	0.378319	0.375953	0.375606	0.37476	0.373061	0.371883	0.371935	0.371487	0.370021	0.367875	0.366602	0.36605	0.366874	0.366629	0.366637	0.365684	0.366057	0.366261	0.367647	0.366474	0.367129	0.367418	0.367202	0.367477	0.368845	0.368323	0.367467	0.368239	0.367895	0.368008
0.421165	0.406813	0.412008	0.405569	0.400918	0.39016	0.38595	0.382024	0.375261	0.371613	0.369706	0.369436	0.371374	0.368798	0.369085	0.368851	0.368377	0.368293	0.367109	0.366915	0.367757	0.36578	0.365406	0.364303	0.362796	0.361819	0.362006	0.361614	0.360445	0.357908	0.357107	0.356804	0.357767	0.357667	0.357706	0.356911	0.35749	0.357736	0.358923	0.357963	0.358801	0.358999	0.35918	0.359736	0.360739	0.360644	0.359983	0.360609	0.360621	0.360756
0.464289	0.448543	0.453815	0.4466	0.441538	0.429746	0.424877	0.421621	0.414012	0.410271	0.406968	0.407149	0.408846	0.405898	0.406021	0.40571	0.40506	0.405086	0.403671	0.403473	0.404212	0.402123	0.401618	0.400702	0.399442	0.398134	0.398238	0.397866	0.396899	0.394485	0.393339	0.392945	0.393735	0.39377	0.393789	0.39251	0.393016	0.393179	0.394467	0.393099	0.393582	0.393631	0.393613	0.393714	0.394456	0.394345	0.39319	0.393678	0.393388	0.393514
0.508589	0.495887	0.502526	0.495739	0.492056	0.479446	0.475679	0.472093	0.464162	0.459969	0.457708	0.457654	0.460062	0.455991	0.456568	0.455822	0.454878	0.455124	0.453995	0.45361	0.454859	0.452419	0.452076	0.450785	0.449474	0.448604	0.448723	0.448271	0.447432	0.444842	0.443613	0.443099	0.444074	0.444072	0.444331	0.443062	0.443452	0.443601	0.444952	0.443368	0.44408	0.44395	0.44381	0.443836	0.445112	0.444948	0.443207	0.443873	0.443265	0.443362
0.503573	0.486798	0.492693	0.485144	0.479189	0.466646	0.462298	0.458383	0.449261	0.444397	0.441741	0.440372	0.442121	0.437875	0.437439	0.436135	0.435072	0.435142	0.433629	0.432997	0.433686	0.43144	0.43113	0.42999	0.428893	0.427423	0.428118	0.427327	0.426193	0.424012	0.422697	0.422279	0.423303	0.423201	0.423139	0.421722	0.422358	0.422316	0.423508	0.421934	0.422239	0.421897	0.421583	0.421844	0.422822	0.422133	0.420608	0.421245	0.420827	0.420694
0.42294	0.409555	0.413642	0.406679	0.402106	0.392904	0.390064	0.387508	0.38187	0.378288	0.376486	0.375598	0.377221	0.373914	0.372737	0.372151	0.371551	0.371194	0.369491	0.369551	0.370549	0.36882	0.368725	0.368697	0.367914	0.367013	0.368349	0.368101	0.36745	0.365332	0.364835	0.364885	0.365707	0.365041	0.365435	0.364423	0.364702	0.364242	0.365186	0.363814	0.364412	0.363682	0.36304	0.363067	0.363713	0.363232	0.361775	0.362159	0.361547	0.36146
0.469993	0.456637	0.463564	0.45604	0.453772	0.444603	0.442549	0.441059	0.435412	0.432228	0.430218	0.429842	0.432832	0.429506	0.428675	0.42837	0.427956	0.428198	0.426911	0.427008	0.428067	0.426102	0.426193	0.426129	0.425151	0.424319	0.425786	0.425488	0.424719	0.422746	0.422167	0.422307	0.423594	0.423176	0.42354	0.422853	0.422868	0.422977	0.424379	0.423128	0.423728	0.423419	0.422658	0.423252	0.424152	0.423377	0.422449	0.42274	0.422573	0.422381
0.437877	0.425049	0.431338	0.4255	0.423855	0.414876	0.413346	0.410926	0.405694	0.403572	0.402414	0.40262	0.405178	0.402212	0.40155	0.401372	0.400799	0.400349	0.399331	0.399358	0.400292	0.398294	0.398263	0.397823	0.396907	0.396007	0.397178	0.396809	0.395998	0.393701	0.393502	0.393192	0.394295	0.393857	0.394272	0.393635	0.39378	0.393676	0.395067	0.393891	0.394665	0.394197	0.393833	0.39433	0.395174	0.394469	0.393607	0.393939	0.393738	0.393441
0.428844	0.414851	0.419147	0.413633	0.410315	0.400879	0.398375	0.396297	0.390558	0.387909	0.386237	0.386597	0.389095	0.386022	0.385457	0.38533	0.384615	0.384482	0.38297	0.38301	0.383545	0.381615	0.381462	0.380988	0.379863	0.378584	0.379227	0.378748	0.377983	0.375579	0.374651	0.374653	0.375856	0.375084	0.375502	0.374695	0.374811	0.374992	0.376062	0.374922	0.375527	0.375354	0.375147	0.375452	0.376287	0.37584	0.374743	0.375225	0.375085	0.374918
0.43153	0.416091	0.420629	0.413604	0.409483	0.399135	0.395871	0.393057	0.386331	0.383163	0.381187	0.380647	0.382979	0.381172	0.380676	0.380281	0.380069	0.380367	0.378776	0.37872	0.379395	0.377468	0.377356	0.376675	0.375852	0.374276	0.375116	0.374746	0.373561	0.371328	0.370669	0.370458	0.371406	0.370845	0.371346	0.370577	0.370854	0.370802	0.372356	0.37117	0.372029	0.371893	0.371597	0.372243	0.373095	0.37267	0.371789	0.37212	0.372281	0.371944
0.478005	0.463416	0.470063	0.464119	0.461663	0.449556	0.447089	0.444477	0.438754	0.435432	0.433956	0.434037	0.437184	0.43496	0.434474	0.435518	0.435072	0.435797	0.434507	0.434667	0.435611	0.433182	0.433163	0.432422	0.431266	0.42991	0.430863	0.430239	0.429097	0.426769	0.426018	0.4261	0.42675	0.426665	0.426989	0.426353	0.426588	0.426668	0.428362	0.427387	0.428625	0.428321	0.428325	0.42903	0.430329	0.43002	0.428994	0.429616	0.429667	0.429661
0.453902	0.440223	0.446744	0.4404	0.437315	0.426886	0.424379	0.421997	0.41578	0.412804	0.411468	0.41164	0.415033	0.412137	0.411962	0.412285	0.412038	0.412093	0.41096	0.410369	0.411819	0.40922	0.408707	0.40805	0.406449	0.405153	0.405938	0.405278	0.404009	0.401387	0.400697	0.400338	0.401326	0.400706	0.401346	0.400457	0.400961	0.400901	0.402513	0.401588	0.402714	0.402492	0.402371	0.403154	0.40438	0.403978	0.403295	0.403915	0.403796	0.403645
0.454368	0.439848	0.445515	0.438136	0.43432	0.423549	0.420244	0.417396	0.411259	0.408371	0.406717	0.406539	0.409108	0.406266	0.406138	0.406316	0.405797	0.40597	0.404828	0.404547	0.405171	0.402792	0.40255	0.401649	0.400263	0.398786	0.399087	0.398352	0.397326	0.394668	0.39372	0.39328	0.394355	0.393651	0.3941	0.393347	0.393648	0.393677	0.395366	0.394146	0.395237	0.395278	0.394946	0.395521	0.397186	0.396689	0.39567	0.396425	0.396585	0.396332
0.446112	0.432542	0.436187	0.430043	0.425267	0.414981	0.4116	0.408663	0.402874	0.399239	0.398465	0.39836	0.400611	0.39824	0.397522	0.397978	0.397661	0.397862	0.396729	0.396693	0.397581	0.395287	0.394858	0.394145	0.393311	0.391781	0.392182	0.391421	0.390625	0.388124	0.387013	0.386846	0.387961	0.387146	0.387608	0.386826	0.387171	0.387185	0.388837	0.38795	0.388832	0.388608	0.388548	0.389388	0.390327	0.390099	0.389338	0.39004	0.39012	0.389919
0.459539	0.44473	0.451441	0.444987	0.441433	0.430408	0.427527	0.424654	0.418701	0.415543	0.413874	0.414628	0.417034	0.414726	0.414342	0.414527	0.41436	0.414609	0.414232	0.413757	0.414806	0.412417	0.412547	0.411969	0.410574	0.409308	0.409732	0.409216	0.408096	0.405388	0.404639	0.404218	0.405533	0.404882	0.405407	0.404761	0.404857	0.404983	0.406787	0.40581	0.40672	0.406461	0.406483	0.407342	0.408465	0.408217	0.407307	0.408066	0.408001	0.407714
0.461315	0.450064	0.456509	0.450654	0.448783	0.438837	0.436586	0.434843	0.428635	0.426239	0.42576	0.425987	0.428985	0.427114	0.427149	0.427521	0.427397	0.427893	0.426518	0.42694	0.428127	0.426159	0.425803	0.425323	0.424092	0.423222	0.423892	0.423362	0.4225	0.419593	0.41896	0.418699	0.419955	0.419465	0.420154	0.419383	0.419724	0.41992	0.421713	0.420703	0.421661	0.421589	0.42161	0.422391	0.423861	0.423445	0.42271	0.423321	0.423556	0.423384
0.436346	0.422607	0.429233	0.423118	0.418813	0.409633	0.406707	0.404344	0.39832	0.39502	0.39382	0.393985	0.396865	0.394027	0.393494	0.393503	0.39359	0.393421	0.392318	0.392097	0.39295	0.39117	0.390847	0.390152	0.389015	0.388001	0.388444	0.388047	0.387393	0.384861	0.38414	0.383866	0.384717	0.384617	0.38495	0.384453	0.38437	0.384627	0.386302	0.385063	0.386121	0.386172	0.386197	0.386797	0.387969	0.387683	0.387081	0.38783	0.387843	0.38784
0.388494	0.372991	0.376869	0.369925	0.365155	0.355911	0.352227	0.349337	0.344205	0.340866	0.339	0.338411	0.340469	0.337479	0.336639	0.33663	0.335804	0.335483	0.334323	0.333966	0.334359	0.332974	0.332462	0.331813	0.330654	0.329644	0.330024	0.329558	0.328623	0.326636	0.325717	0.325397	0.326017	0.325388	0.325618	0.324966	0.325104	0.325219	0.325945	0.324931	0.325577	0.325309	0.325132	0.325743	0.326204	0.326162	0.325174	0.325588	0.32546	0.325316
0.442316	0.428936	0.433442	0.427705	0.424607	0.413644	0.411465	0.409198	0.404044	0.401024	0.399142	0.398932	0.401742	0.398448	0.397471	0.39767	0.396888	0.396731	0.395524	0.395441	0.396247	0.394374	0.394411	0.393672	0.392848	0.391862	0.392724	0.392046	0.391629	0.389432	0.388623	0.38851	0.389472	0.389065	0.389636	0.388856	0.389098	0.389236	0.390575	0.389065	0.390004	0.38961	0.389829	0.390274	0.391193	0.390799	0.390002	0.390357	0.390456	0.390248
0.492032	0.479774	0.487338	0.481179	0.479637	0.469052	0.467773	0.46613	0.459944	0.457329	0.456124	0.455528	0.45899	0.455078	0.454137	0.453613	0.453085	0.45325	0.452137	0.45207	0.453228	0.451229	0.450893	0.450708	0.449679	0.448846	0.450096	0.449524	0.448989	0.446446	0.445898	0.445906	0.44714	0.446718	0.447054	0.44627	0.446434	0.446619	0.448001	0.446904	0.447888	0.44737	0.446971	0.447797	0.44866	0.448296	0.447246	0.447644	0.447541	0.447697
0.495583	0.479999	0.487069	0.480173	0.477077	0.466669	0.464854	0.462881	0.456341	0.452797	0.450628	0.450202	0.452792	0.449087	0.447937	0.447683	0.446848	0.447136	0.445738	0.445618	0.446979	0.445065	0.445347	0.445345	0.44452	0.443773	0.445237	0.444922	0.444761	0.442255	0.441856	0.441935	0.443214	0.442982	0.443324	0.442323	0.442558	0.442689	0.444029	0.442727	0.443606	0.443247	0.442699	0.443113	0.444284	0.443861	0.442658	0.443029	0.442989	0.442795
0.426136	0.414701	0.423424	0.419197	0.420437	0.41283	0.412972	0.413724	0.408616	0.40715	0.406906	0.407432	0.409513	0.406936	0.406347	0.406264	0.404759	0.404823	0.404057	0.40489	0.405995	0.404685	0.405476	0.405687	0.405401	0.40474	0.407032	0.40707	0.40731	0.405298	0.405092	0.405114	0.406554	0.406189	0.406529	0.405467	0.406057	0.405814	0.407434	0.405743	0.405967	0.405554	0.40519	0.405543	0.406053	0.405678	0.404281	0.404433	0.404656	0.404518
0.439786	0.428185	0.434452	0.430294	0.430585	0.423572	0.423257	0.42395	0.418684	0.416901	0.416497	0.417333	0.419678	0.416888	0.41598	0.415968	0.414524	0.415181	0.414232	0.414666	0.415959	0.41421	0.414804	0.415075	0.414366	0.41391	0.416174	0.415916	0.41622	0.414279	0.41379	0.414173	0.415593	0.415342	0.415716	0.415031	0.415684	0.415742	0.417313	0.416123	0.41642	0.416168	0.415987	0.416449	0.417253	0.41696	0.415599	0.416027	0.416248	0.416383
0.410134	0.399301	0.405762	0.403054	0.403637	0.397298	0.397388	0.397517	0.392915	0.391434	0.39156	0.39288	0.395252	0.392765	0.392171	0.392417	0.391153	0.391514	0.390495	0.391203	0.392185	0.390963	0.391643	0.391326	0.391207	0.390292	0.39232	0.392043	0.392392	0.390132	0.390272	0.390072	0.391499	0.391126	0.391626	0.390945	0.391649	0.391704	0.393311	0.391993	0.392384	0.391947	0.39191	0.392526	0.393252	0.392906	0.391656	0.391918	0.392258	0.39203
0.414307	0.402231	0.407176	0.40446	0.403545	0.396252	0.396308	0.396278	0.391921	0.389839	0.389718	0.390843	0.393215	0.391086	0.390503	0.390265	0.389302	0.38931	0.388652	0.389134	0.389967	0.388501	0.388586	0.388525	0.387991	0.38696	0.388674	0.388359	0.388358	0.38635	0.386121	0.385875	0.387141	0.38711	0.387647	0.386962	0.387426	0.387436	0.389363	0.388294	0.388618	0.388605	0.388294	0.389331	0.390009	0.389773	0.388573	0.389072	0.389122	0.389268
0.419833	0.406926	0.411284	0.407522	0.405894	0.398379	0.396796	0.396437	0.391543	0.389565	0.388393	0.389379	0.392173	0.389791	0.38944	0.389269	0.387669	0.388246	0.387077	0.387207	0.388145	0.386261	0.38662	0.38609	0.385339	0.384068	0.385461	0.385264	0.384531	0.382492	0.38228	0.38186	0.382869	0.382506	0.38277	0.381906	0.382662	0.382302	0.384311	0.382954	0.383248	0.383057	0.383051	0.383642	0.384251	0.384172	0.382923	0.383217	0.383449	0.383419
0.446644	0.434082	0.440952	0.435754	0.436286	0.427455	0.426695	0.42642	0.420663	0.419609	0.418638	0.42007	0.423155	0.420981	0.420624	0.421197	0.420512	0.420427	0.4198	0.419967	0.421454	0.419761	0.419938	0.419269	0.418292	0.417553	0.419229	0.418718	0.418604	0.416181	0.416123	0.415963	0.417169	0.417035	0.417186	0.416618	0.417466	0.417581	0.419603	0.418141	0.41882	0.418808	0.418766	0.419802	0.420345	0.420282	0.419003	0.419552	0.419962	0.419825
0.393	0.379582	0.383435	0.377131	0.374644	0.366234	0.363915	0.363093	0.357346	0.355354	0.353878	0.354666	0.356416	0.354125	0.353572	0.353193	0.351713	0.351871	0.350964	0.350951	0.351414	0.349589	0.349489	0.348759	0.347665	0.346749	0.34794	0.347407	0.34667	0.344693	0.344037	0.343889	0.34492	0.344391	0.34459	0.343782	0.344233	0.344201	0.345831	0.344753	0.345046	0.344908	0.344792	0.34546	0.345887	0.345957	0.344854	0.345191	0.34538	0.345275
0.437678	0.42595	0.433644	0.428948	0.428209	0.420898	0.420088	0.419894	0.414728	0.41362	0.413665	0.414493	0.417927	0.415983	0.416519	0.417338	0.41646	0.417197	0.416846	0.417361	0.418783	0.416945	0.41761	0.417253	0.416407	0.415184	0.417158	0.416509	0.416188	0.413906	0.413547	0.413278	0.414743	0.414614	0.414963	0.414512	0.415129	0.415556	0.41759	0.41648	0.417121	0.417016	0.417037	0.417893	0.418912	0.418896	0.417802	0.418443	0.418603	0.418803
0.433438	0.422326	0.428425	0.423118	0.422126	0.414655	0.412151	0.412278	0.406486	0.404869	0.404653	0.405485	0.407852	0.405674	0.40568	0.405752	0.404284	0.404297	0.403533	0.403824	0.404484	0.402889	0.403044	0.402332	0.401245	0.399972	0.401232	0.400439	0.400239	0.398073	0.397279	0.397023	0.398319	0.397996	0.398123	0.397289	0.397982	0.398307	0.400026	0.398592	0.39943	0.399203	0.399461	0.400286	0.400981	0.400855	0.399658	0.400318	0.400487	0.400544
0.42385	0.411133	0.41647	0.411873	0.410341	0.402088	0.40092	0.399865	0.395129	0.392761	0.392111	0.392764	0.395192	0.393269	0.392812	0.392772	0.391535	0.391368	0.390345	0.3907	0.391637	0.389622	0.389829	0.389544	0.388274	0.386963	0.388375	0.387646	0.387072	0.38475	0.384339	0.383813	0.38489	0.384565	0.384858	0.384044	0.384579	0.384497	0.386317	0.384908	0.385478	0.385449	0.385332	0.386118	0.386849	0.386828	0.385556	0.386274	0.386409	0.386405
0.429466	0.41887	0.425226	0.421387	0.42169	0.414679	0.414675	0.414889	0.409803	0.409142	0.408803	0.409938	0.412729	0.410996	0.410614	0.411498	0.409934	0.410849	0.410235	0.410551	0.411787	0.410019	0.410293	0.410108	0.40941	0.408359	0.410169	0.409644	0.409391	0.40718	0.40718	0.406954	0.40823	0.40804	0.408473	0.407739	0.408518	0.408616	0.410654	0.409412	0.410373	0.410473	0.410392	0.411481	0.41243	0.412399	0.411341	0.412011	0.412472	0.412691
0.391779	0.380822	0.386197	0.381762	0.380965	0.373733	0.372538	0.372343	0.367432	0.365814	0.365116	0.365479	0.36845	0.366365	0.366231	0.366126	0.365057	0.365443	0.364888	0.364925	0.365691	0.364275	0.364632	0.364384	0.363559	0.362675	0.364135	0.363862	0.363883	0.361635	0.361747	0.361623	0.362783	0.362917	0.362985	0.362568	0.363048	0.363162	0.364876	0.363931	0.364695	0.36479	0.365018	0.365676	0.366493	0.366693	0.365769	0.366484	0.366638	0.367021
0.345281	0.332764	0.334809	0.330418	0.327742	0.321266	0.319097	0.317392	0.312854	0.310928	0.30964	0.309551	0.311321	0.308654	0.308029	0.307868	0.30629	0.305731	0.304766	0.305086	0.305172	0.303537	0.303736	0.30322	0.302206	0.301484	0.302471	0.302073	0.301625	0.300001	0.299388	0.299345	0.300161	0.299896	0.299801	0.299194	0.299658	0.299619	0.301086	0.299791	0.300209	0.300107	0.30011	0.300625	0.301111	0.301103	0.300269	0.300683	0.300759	0.301005
0.397483	0.38409	0.388386	0.383981	0.382509	0.37464	0.373504	0.37346	0.36813	0.366501	0.36522	0.366314	0.368408	0.365201	0.364558	0.36459	0.363401	0.363694	0.36297	0.363442	0.364527	0.363204	0.363928	0.363674	0.363202	0.362699	0.364322	0.364265	0.364486	0.362397	0.362275	0.362422	0.363636	0.363621	0.363931	0.363046	0.363734	0.364018	0.365486	0.364456	0.36499	0.364861	0.364827	0.365629	0.366337	0.366199	0.365392	0.365772	0.366042	0.366368
0.431574	0.420354	0.426101	0.422393	0.422561	0.415132	0.414717	0.414579	0.409668	0.408226	0.407206	0.407625	0.410448	0.407424	0.406621	0.406558	0.405362	0.405532	0.404927	0.405516	0.406837	0.40524	0.405632	0.405705	0.405273	0.404742	0.406774	0.406404	0.406762	0.404692	0.40443	0.404579	0.406012	0.405814	0.406053	0.405267	0.406061	0.406032	0.407533	0.406196	0.40694	0.406751	0.406481	0.407006	0.40777	0.407859	0.406643	0.406899	0.407275	0.407295
0.456587	0.443303	0.450987	0.446422	0.446975	0.439511	0.439152	0.439021	0.432979	0.430717	0.429429	0.429842	0.432474	0.42955	0.428411	0.427919	0.426696	0.426386	0.425864	0.425979	0.427589	0.426326	0.426818	0.427129	0.426778	0.426173	0.428235	0.427981	0.428255	0.42627	0.425938	0.426136	0.427721	0.427467	0.427491	0.426899	0.42768	0.427422	0.429202	0.427549	0.428091	0.427696	0.427348	0.42774	0.428772	0.428494	0.427136	0.427644	0.427774	0.427939
0.407981	0.4037	0.414795	0.415226	0.41742	0.414725	0.417855	0.420591	0.417924	0.418284	0.418327	0.421736	0.424565	0.421904	0.421909	0.422136	0.42198	0.422072	0.422036	0.422262	0.424046	0.422379	0.423892	0.423246	0.422975	0.422872	0.424947	0.425462	0.42562	0.423364	0.423615	0.423849	0.424946	0.425101	0.424841	0.424206	0.424833	0.424802	0.426811	0.425204	0.425472	0.425141	0.424808	0.424566	0.425846	0.424681	0.423619	0.423526	0.424066	0.423552
0.423776	0.41833	0.427458	0.427836	0.430497	0.426424	0.428049	0.431225	0.428568	0.42832	0.428154	0.430546	0.433321	0.430616	0.430877	0.430481	0.429837	0.430021	0.429271	0.429067	0.430843	0.428563	0.429989	0.429255	0.428281	0.42799	0.429878	0.430284	0.430358	0.428017	0.427989	0.428213	0.429097	0.429483	0.429117	0.428567	0.429239	0.429302	0.43122	0.430193	0.43041	0.429776	0.429579	0.42964	0.430909	0.430186	0.429048	0.429053	0.429438	0.428981
0.384215	0.37585	0.385124	0.383852	0.384354	0.380736	0.38138	0.383889	0.379935	0.380397	0.380033	0.382276	0.384753	0.382635	0.382133	0.382101	0.381731	0.381776	0.380988	0.380289	0.381844	0.379709	0.380395	0.38004	0.378894	0.378653	0.380173	0.380274	0.380311	0.378196	0.377733	0.378419	0.379132	0.379427	0.3793	0.378844	0.379109	0.379591	0.381328	0.380299	0.380752	0.380574	0.380306	0.380258	0.381635	0.380852	0.379903	0.380164	0.380546	0.380285
0.381244	0.375398	0.384216	0.381942	0.383668	0.380154	0.38112	0.383753	0.380219	0.380272	0.380094	0.383099	0.38567	0.383517	0.383734	0.383799	0.383334	0.383443	0.383271	0.382546	0.383834	0.382391	0.383036	0.382057	0.381119	0.380994	0.38259	0.382733	0.38231	0.380208	0.380243	0.380768	0.381337	0.381703	0.381384	0.381135	0.381713	0.382119	0.384167	0.382975	0.383685	0.383552	0.383748	0.383577	0.385195	0.3842	0.383544	0.383722	0.384213	0.384137
0.388596	0.381764	0.390296	0.388724	0.389742	0.385416	0.385992	0.387867	0.384807	0.385312	0.384426	0.386409	0.389644	0.388066	0.388201	0.388798	0.388887	0.389142	0.388602	0.388149	0.389551	0.38745	0.388505	0.387203	0.386409	0.386013	0.387454	0.387933	0.387281	0.385319	0.385144	0.38576	0.3865	0.386972	0.3867	0.386551	0.387253	0.387754	0.389589	0.389173	0.389621	0.38957	0.389785	0.390077	0.391562	0.391029	0.390255	0.390631	0.391235	0.39094
0.465367	0.460467	0.47258	0.473958	0.477224	0.473522	0.475979	0.479248	0.476917	0.477257	0.477962	0.481822	0.486556	0.484477	0.484983	0.485449	0.486132	0.486537	0.486392	0.486004	0.48771	0.485397	0.486797	0.485133	0.484152	0.483011	0.48526	0.485384	0.485093	0.482773	0.482182	0.483217	0.484318	0.48485	0.484689	0.484391	0.485521	0.486335	0.489115	0.488224	0.489168	0.489303	0.489849	0.490145	0.492569	0.491633	0.49088	0.491327	0.492206	0.492114
0.380646	0.374222	0.383389	0.382284	0.383401	0.379538	0.380079	0.383002	0.379627	0.380007	0.380248	0.382511	0.385923	0.384293	0.384489	0.38447	0.384305	0.385019	0.384079	0.383864	0.385187	0.38322	0.383671	0.382599	0.381628	0.380743	0.382066	0.382033	0.381856	0.379838	0.379284	0.379631	0.380163	0.380775	0.380603	0.380424	0.381251	0.381712	0.383717	0.38295	0.383698	0.383723	0.383942	0.384326	0.386188	0.385649	0.384977	0.385368	0.385906	0.386039
0.375623	0.371474	0.379984	0.377924	0.37908	0.376157	0.377228	0.379991	0.377146	0.377472	0.377568	0.380618	0.383807	0.382164	0.382706	0.383119	0.382933	0.383749	0.382824	0.382126	0.383636	0.381557	0.382319	0.381165	0.379935	0.379263	0.38099	0.380805	0.380389	0.378632	0.378069	0.378654	0.379454	0.379787	0.379473	0.379583	0.380334	0.380752	0.382959	0.382457	0.383257	0.383295	0.383719	0.384282	0.386196	0.38585	0.385088	0.385757	0.386599	0.386475
0.449123	0.446108	0.45909	0.45867	0.462458	0.459763	0.462984	0.466055	0.463703	0.464936	0.466368	0.470624	0.475552	0.473641	0.474556	0.475195	0.475976	0.476836	0.476598	0.47692	0.478991	0.476605	0.47768	0.476226	0.475101	0.474689	0.476479	0.476544	0.476159	0.47365	0.473252	0.473873	0.475108	0.475859	0.475661	0.475665	0.476934	0.477443	0.480413	0.479536	0.480813	0.480886	0.481656	0.481967	0.484521	0.483971	0.483274	0.483981	0.484916	0.484887
0.437582	0.4324	0.443833	0.44123	0.442925	0.439511	0.441975	0.444227	0.441191	0.441529	0.441978	0.445221	0.449107	0.447273	0.447608	0.447965	0.448089	0.448608	0.448128	0.448112	0.449569	0.447279	0.447951	0.446955	0.44532	0.444537	0.445801	0.445871	0.445451	0.442749	0.442136	0.442453	0.443429	0.443893	0.443214	0.442739	0.444191	0.444504	0.446636	0.445744	0.446713	0.446688	0.446811	0.446996	0.449392	0.448494	0.447731	0.448182	0.448758	0.448665
0.414329	0.408402	0.418362	0.416352	0.418945	0.415352	0.417025	0.418819	0.415589	0.416234	0.416735	0.419651	0.423779	0.42164	0.422633	0.422606	0.422831	0.423241	0.422749	0.422506	0.424002	0.422107	0.423266	0.421663	0.420575	0.419782	0.421082	0.421183	0.420842	0.418569	0.417952	0.418508	0.419087	0.419457	0.419498	0.418993	0.419933	0.420386	0.422403	0.421725	0.422524	0.422473	0.422596	0.423167	0.424634	0.424034	0.423319	0.423723	0.424415	0.424189
0.453227	0.449056	0.46282	0.462859	0.46702	0.465058	0.467776	0.472177	0.469994	0.471394	0.472084	0.476687	0.48104	0.479051	0.479993	0.480418	0.480776	0.481638	0.481629	0.480835	0.482936	0.480788	0.481723	0.480613	0.47959	0.478808	0.480827	0.480724	0.480452	0.477977	0.477594	0.478186	0.479172	0.480108	0.47982	0.479381	0.480753	0.481382	0.484026	0.483201	0.484206	0.484375	0.484865	0.485053	0.487576	0.486853	0.486209	0.486724	0.487591	0.487594
0.438736	0.434697	0.448876	0.450178	0.45313	0.451299	0.455431	0.459753	0.457169	0.458119	0.45959	0.463249	0.468035	0.465817	0.466866	0.467403	0.46788	0.468408	0.468289	0.468628	0.470197	0.468518	0.469974	0.468544	0.46775	0.467275	0.469389	0.469555	0.469431	0.466895	0.466773	0.46743	0.468503	0.469074	0.468991	0.468996	0.470073	0.470582	0.473086	0.471953	0.473058	0.473205	0.473458	0.473706	0.476032	0.475249	0.474314	0.474859	0.475777	0.475537
0.459938	0.456308	0.468089	0.469057	0.472993	0.471216	0.474489	0.478687	0.476001	0.477176	0.47811	0.481995	0.48596	0.483648	0.48441	0.484494	0.484221	0.485484	0.48511	0.484916	0.487035	0.484988	0.486174	0.484955	0.484215	0.483812	0.485669	0.486052	0.486239	0.483694	0.483391	0.483761	0.485187	0.485863	0.485693	0.485314	0.486375	0.487024	0.489581	0.488407	0.489473	0.489073	0.48934	0.489644	0.491935	0.491182	0.490042	0.490624	0.491186	0.49118
0.476416	0.471607	0.485194	0.487209	0.492055	0.489598	0.493256	0.498264	0.495863	0.496697	0.497159	0.50144	0.505806	0.503058	0.503586	0.504028	0.504359	0.505345	0.504934	0.504543	0.506848	0.505031	0.506454	0.505554	0.50486	0.50463	0.507222	0.507681	0.507797	0.505036	0.504938	0.505813	0.507191	0.507636	0.507739	0.507383	0.508377	0.508623	0.511459	0.510217	0.511079	0.511012	0.51089	0.510961	0.513424	0.512635	0.511567	0.511895	0.512979	0.512696
0.504094	0.498427	0.513455	0.514937	0.521486	0.520194	0.5253	0.530762	0.528558	0.52986	0.530281	0.534267	0.539132	0.536019	0.536798	0.537047	0.537414	0.538391	0.537549	0.538056	0.540648	0.538761	0.540607	0.540536	0.539876	0.539592	0.542804	0.543507	0.54385	0.541188	0.541439	0.542681	0.544001	0.544681	0.544881	0.544352	0.545738	0.546009	0.548668	0.547401	0.54845	0.548208	0.54794	0.548299	0.550709	0.549744	0.548629	0.54918	0.55001	0.550082
0.430679	0.422056	0.43203	0.429332	0.427917	0.421878	0.421146	0.421748	0.416675	0.415162	0.413921	0.415598	0.417827	0.414708	0.413798	0.413518	0.412563	0.41178	0.411009	0.410905	0.411722	0.409136	0.409844	0.408797	0.407587	0.406852	0.407926	0.408272	0.407598	0.405586	0.404966	0.404983	0.405869	0.406035	0.405561	0.404821	0.405144	0.404874	0.406692	0.405066	0.405498	0.404595	0.40461	0.404179	0.405148	0.404391	0.40316	0.403002	0.403012	0.403059
0.435808	0.426776	0.433732	0.43033	0.429417	0.423211	0.420556	0.420917	0.415305	0.413869	0.412678	0.41368	0.416199	0.41418	0.41345	0.413166	0.412734	0.412206	0.411327	0.410869	0.412158	0.409667	0.409706	0.408887	0.408002	0.406638	0.40757	0.408178	0.407367	0.405429	0.404862	0.404814	0.405481	0.405959	0.405422	0.404748	0.405421	0.405081	0.407145	0.405834	0.406368	0.405662	0.405659	0.405514	0.406805	0.405925	0.404788	0.404909	0.405032	0.40515
0.452009	0.444788	0.456658	0.454296	0.454337	0.448221	0.447057	0.448405	0.444287	0.442492	0.44179	0.444256	0.446962	0.444685	0.444057	0.444555	0.443951	0.443838	0.442956	0.442581	0.443927	0.44099	0.441738	0.440482	0.439013	0.438004	0.43877	0.439239	0.437979	0.435766	0.435215	0.435389	0.436303	0.4367	0.436257	0.435538	0.436432	0.436435	0.438745	0.437328	0.437959	0.437573	0.437777	0.437632	0.439143	0.438409	0.437499	0.437369	0.437742	0.4378
0.43568	0.429416	0.438418	0.436784	0.435949	0.430174	0.428439	0.42985	0.424871	0.423824	0.423036	0.425027	0.428206	0.425639	0.42591	0.426163	0.425695	0.425351	0.425084	0.424771	0.425876	0.423077	0.423421	0.422208	0.420886	0.419558	0.420533	0.420567	0.41946	0.417652	0.416859	0.417066	0.417742	0.418298	0.417868	0.417286	0.418025	0.418232	0.42066	0.419248	0.420154	0.419724	0.420014	0.420226	0.421672	0.421152	0.42019	0.420644	0.420879	0.420701
0.418667	0.40833	0.415297	0.411479	0.409109	0.402376	0.399207	0.399468	0.393838	0.392262	0.390928	0.392472	0.395355	0.393248	0.393496	0.393486	0.393525	0.393233	0.392527	0.39204	0.392853	0.390676	0.390825	0.389834	0.388098	0.38698	0.387676	0.387757	0.386598	0.384636	0.384008	0.384116	0.384671	0.384962	0.38465	0.384154	0.38464	0.384821	0.38689	0.385795	0.386503	0.386231	0.386468	0.386576	0.387805	0.387395	0.386525	0.386963	0.38708	0.387193
0.471736	0.464138	0.474153	0.47175	0.471468	0.464062	0.461493	0.462665	0.458134	0.456811	0.456272	0.458157	0.462439	0.460407	0.460288	0.46108	0.461216	0.461287	0.460744	0.460132	0.461805	0.458877	0.458933	0.457744	0.455733	0.454585	0.455382	0.455388	0.454512	0.451925	0.451218	0.451465	0.452249	0.45253	0.452304	0.451861	0.452804	0.453066	0.455722	0.454634	0.455688	0.455463	0.456047	0.456248	0.458198	0.457718	0.456926	0.457337	0.457828	0.458069
0.431042	0.424226	0.434235	0.431926	0.431259	0.425147	0.422807	0.423891	0.420121	0.41838	0.41785	0.419774	0.423791	0.421851	0.422227	0.422406	0.423096	0.422884	0.422058	0.421767	0.42315	0.420652	0.420753	0.419491	0.418133	0.416987	0.417641	0.417655	0.416451	0.414182	0.413596	0.413783	0.414307	0.414819	0.414539	0.414201	0.415074	0.415362	0.417811	0.417087	0.417892	0.41787	0.418563	0.41891	0.420693	0.420289	0.419603	0.420376	0.420796	0.421117
0.39473	0.387026	0.393376	0.388853	0.386095	0.380288	0.377368	0.377541	0.373053	0.370655	0.369951	0.371307	0.374317	0.372465	0.372332	0.372834	0.372379	0.372528	0.37149	0.370662	0.371878	0.369417	0.369147	0.368178	0.366434	0.365364	0.365663	0.365651	0.36447	0.362369	0.361575	0.361745	0.362438	0.3627	0.362214	0.362037	0.362594	0.362842	0.365021	0.364095	0.365101	0.364716	0.365387	0.365702	0.367317	0.366998	0.366653	0.366983	0.367416	0.3677
0.461755	0.454174	0.464619	0.462517	0.462521	0.456662	0.455561	0.455964	0.451681	0.450096	0.449978	0.453499	0.457295	0.454717	0.455366	0.456712	0.456664	0.456798	0.456572	0.456339	0.457863	0.454703	0.45512	0.453466	0.451709	0.450487	0.451382	0.451283	0.44979	0.447576	0.446719	0.446879	0.447635	0.447994	0.447829	0.447427	0.448384	0.448728	0.451474	0.450349	0.451407	0.451275	0.452055	0.452621	0.454499	0.45408	0.453358	0.454283	0.454867	0.454963
0.483576	0.476707	0.487432	0.485072	0.483095	0.47688	0.474739	0.475604	0.470732	0.468816	0.468168	0.470704	0.473752	0.471629	0.47242	0.472507	0.472608	0.472881	0.472206	0.471909	0.472858	0.469707	0.469785	0.468238	0.466307	0.464916	0.46518	0.465196	0.463773	0.460876	0.460019	0.459701	0.460254	0.46083	0.460408	0.459692	0.460492	0.460819	0.463135	0.462053	0.463064	0.462752	0.463505	0.46347	0.465563	0.464873	0.46421	0.464739	0.465113	0.465189
0.459917	0.451624	0.461814	0.459354	0.458988	0.451781	0.450068	0.450241	0.445495	0.444806	0.444101	0.446594	0.45019	0.448061	0.448318	0.449074	0.448948	0.449078	0.448644	0.448155	0.449634	0.446571	0.447087	0.44549	0.443997	0.442512	0.443149	0.443088	0.442034	0.439379	0.43847	0.438357	0.438839	0.439294	0.438692	0.438445	0.439285	0.43949	0.441884	0.440683	0.441603	0.441222	0.442013	0.442037	0.443769	0.443425	0.442541	0.443111	0.443623	0.443694
0.466414	0.45931	0.469532	0.467333	0.467045	0.46067	0.458812	0.460196	0.45515	0.45407	0.452773	0.455689	0.459531	0.456978	0.457521	0.457826	0.457672	0.45759	0.457175	0.456758	0.458568	0.455759	0.455517	0.454424	0.452567	0.451092	0.451581	0.451683	0.450599	0.447868	0.447112	0.447089	0.447721	0.44796	0.447737	0.447118	0.448143	0.44801	0.450269	0.449221	0.450156	0.45001	0.450574	0.450587	0.452396	0.451623	0.451144	0.451425	0.451916	0.45219
0.469256	0.464518	0.477606	0.476751	0.476233	0.470969	0.470357	0.471517	0.467132	0.46595	0.465817	0.468168	0.472542	0.470577	0.47123	0.471795	0.472193	0.472102	0.471513	0.471414	0.473052	0.470039	0.470823	0.469095	0.467873	0.466797	0.467629	0.467763	0.466729	0.464116	0.463502	0.463672	0.464607	0.465221	0.464842	0.464278	0.465487	0.465634	0.468375	0.467101	0.468246	0.468066	0.468576	0.468703	0.470981	0.470594	0.469868	0.47024	0.470702	0.471025
0.448311	0.439761	0.446298	0.44435	0.442925	0.436757	0.435202	0.43542	0.431008	0.429797	0.428282	0.430366	0.433435	0.431038	0.430945	0.431344	0.4307	0.43029	0.429487	0.428959	0.430496	0.427628	0.42805	0.426965	0.425216	0.424066	0.424726	0.424632	0.423959	0.421443	0.420663	0.420704	0.421349	0.421638	0.421248	0.420562	0.421204	0.420971	0.423242	0.42183	0.422622	0.422161	0.422273	0.422169	0.423549	0.423237	0.421917	0.42252	0.422651	0.422752
0.486996	0.476436	0.487254	0.484388	0.484913	0.478481	0.47758	0.478082	0.473837	0.472114	0.471177	0.473556	0.477129	0.47418	0.474311	0.474616	0.474215	0.47432	0.47342	0.473276	0.475107	0.472329	0.472859	0.471879	0.47024	0.469391	0.470285	0.470761	0.469816	0.467442	0.466669	0.467148	0.467896	0.468527	0.467767	0.467223	0.468354	0.468172	0.470793	0.469198	0.470194	0.469723	0.47004	0.469917	0.471735	0.471135	0.470102	0.470499	0.470675	0.470898
0.539123	0.532208	0.545461	0.545343	0.547754	0.542394	0.542997	0.5456	0.540824	0.539896	0.539322	0.542508	0.546741	0.543426	0.543978	0.544301	0.543928	0.544194	0.543441	0.543469	0.54507	0.54194	0.543199	0.542587	0.541032	0.540305	0.542122	0.542694	0.541803	0.539501	0.538998	0.539489	0.540734	0.541679	0.541244	0.541006	0.541939	0.54209	0.544889	0.543533	0.544492	0.543732	0.544235	0.544043	0.546385	0.545451	0.544351	0.54477	0.545167	0.545373
0.46776	0.461028	0.47198	0.469698	0.469218	0.460267	0.457872	0.457465	0.451511	0.448568	0.447298	0.448809	0.451228	0.448092	0.447671	0.447404	0.446653	0.446928	0.44561	0.445592	0.446482	0.444272	0.444342	0.442582	0.441353	0.440629	0.44164	0.441428	0.440657	0.437941	0.437358	0.436968	0.437968	0.438229	0.437789	0.436716	0.437588	0.437283	0.439381	0.437927	0.438648	0.437753	0.437755	0.437268	0.43841	0.437411	0.435802	0.436304	0.436006	0.436024
0.465473	0.454952	0.462511	0.458698	0.457285	0.446721	0.442955	0.441578	0.435167	0.431993	0.429773	0.430873	0.432822	0.429406	0.429427	0.428765	0.428422	0.428193	0.426332	0.425848	0.427109	0.423976	0.424218	0.422724	0.421007	0.419945	0.420666	0.420551	0.419664	0.416817	0.41599	0.415429	0.416305	0.416424	0.4163	0.414895	0.415946	0.41577	0.417873	0.416413	0.417243	0.41633	0.416425	0.416304	0.417438	0.416477	0.415249	0.415317	0.415282	0.415143
0.485906	0.47866	0.491615	0.488762	0.489246	0.480261	0.47727	0.476906	0.470724	0.467706	0.465837	0.468347	0.471229	0.468427	0.468184	0.468238	0.467957	0.468352	0.466776	0.466608	0.46772	0.464542	0.464661	0.462777	0.46117	0.459969	0.460822	0.460433	0.459306	0.456357	0.455556	0.455092	0.455914	0.45647	0.456022	0.455052	0.456008	0.456218	0.458811	0.457493	0.458534	0.45794	0.458091	0.458081	0.459463	0.458867	0.457564	0.458162	0.458207	0.458225
0.430273	0.421857	0.428965	0.425329	0.423749	0.41384	0.410212	0.4087	0.403413	0.400571	0.398257	0.399308	0.402156	0.399303	0.400044	0.399562	0.399077	0.399386	0.398226	0.397629	0.398355	0.395986	0.396006	0.394215	0.392653	0.391844	0.391994	0.391688	0.390631	0.38793	0.38697	0.386443	0.387034	0.387206	0.386876	0.386036	0.386827	0.386459	0.38876	0.387546	0.388425	0.387912	0.388043	0.387926	0.389087	0.388505	0.387342	0.387797	0.38766	0.387784
0.466927	0.459002	0.468835	0.465139	0.463665	0.454602	0.450569	0.4494	0.442844	0.439884	0.438956	0.440203	0.443189	0.440923	0.441103	0.440876	0.44119	0.441418	0.440116	0.44009	0.44067	0.438078	0.438223	0.436493	0.434333	0.433214	0.433558	0.433239	0.431912	0.428796	0.428068	0.427591	0.428213	0.428576	0.428532	0.427488	0.428293	0.428318	0.430912	0.429665	0.430904	0.43062	0.430774	0.431083	0.432567	0.431765	0.430929	0.431593	0.431588	0.431847
0.493835	0.485044	0.495117	0.492909	0.49147	0.480418	0.476259	0.475016	0.468324	0.465172	0.463795	0.465606	0.468878	0.466467	0.466793	0.467061	0.467166	0.468111	0.466549	0.466277	0.467474	0.464432	0.464435	0.462183	0.46012	0.458362	0.458297	0.458009	0.456561	0.453272	0.452329	0.45143	0.452171	0.452254	0.451972	0.451114	0.452211	0.451938	0.454652	0.453355	0.454438	0.454115	0.454583	0.454728	0.456267	0.455558	0.45451	0.455368	0.45533	0.455533
0.465025	0.458605	0.47057	0.467618	0.467312	0.458106	0.45455	0.454635	0.448414	0.446062	0.445189	0.446817	0.450546	0.448636	0.449332	0.449704	0.450175	0.451268	0.450115	0.450187	0.451242	0.448365	0.448348	0.446808	0.444836	0.443713	0.444257	0.443633	0.442334	0.439309	0.438325	0.437965	0.438845	0.439053	0.439224	0.438361	0.43948	0.439643	0.442436	0.441401	0.442644	0.442725	0.443337	0.443722	0.445742	0.445138	0.444287	0.445159	0.445649	0.445941
0.422408	0.413122	0.419724	0.414942	0.411816	0.402835	0.398077	0.396792	0.391074	0.38742	0.385823	0.386836	0.389747	0.387564	0.387462	0.387908	0.387622	0.387868	0.386661	0.386024	0.387265	0.384524	0.384441	0.382582	0.380734	0.379431	0.379382	0.37892	0.37742	0.374965	0.373711	0.37326	0.373721	0.374066	0.373659	0.372705	0.373604	0.37376	0.375836	0.374877	0.37584	0.375667	0.375945	0.3763	0.377758	0.377369	0.376518	0.377393	0.377522	0.377926
0.444122	0.435294	0.443428	0.438295	0.436088	0.426524	0.422167	0.420437	0.4146	0.410886	0.409367	0.41141	0.414037	0.411824	0.412363	0.412449	0.412098	0.412841	0.41171	0.411203	0.41208	0.409532	0.409282	0.407464	0.405556	0.403904	0.404359	0.40345	0.402076	0.399012	0.397945	0.397227	0.397725	0.397856	0.397686	0.396876	0.397412	0.397313	0.399713	0.398652	0.399585	0.399433	0.39975	0.399899	0.40153	0.401067	0.400046	0.400867	0.400962	0.401226
0.506958	0.501465	0.513747	0.509252	0.507342	0.496069	0.492676	0.490795	0.484651	0.480945	0.479527	0.481451	0.484761	0.482654	0.483357	0.483791	0.48417	0.484974	0.48376	0.483675	0.48494	0.481942	0.48157	0.479321	0.477231	0.475379	0.475906	0.475275	0.473092	0.470122	0.468868	0.468149	0.468609	0.468926	0.468542	0.467369	0.468193	0.468364	0.470859	0.469653	0.470909	0.470592	0.470974	0.471252	0.47275	0.472139	0.471206	0.471931	0.471793	0.472146
0.492082	0.485135	0.495912	0.494248	0.493694	0.482612	0.479741	0.478308	0.47258	0.469139	0.468544	0.470271	0.47401	0.472099	0.472993	0.473105	0.47374	0.474975	0.473636	0.473955	0.474694	0.472155	0.472169	0.470107	0.468146	0.466665	0.46696	0.466155	0.464886	0.461666	0.460585	0.45985	0.460696	0.460913	0.460606	0.459654	0.460662	0.460711	0.463141	0.462171	0.463662	0.463053	0.463697	0.463938	0.465549	0.465047	0.464057	0.464847	0.464839	0.465021
0.489496	0.48197	0.493009	0.488933	0.488331	0.47903	0.475059	0.474754	0.4686	0.465972	0.464729	0.467394	0.470615	0.468121	0.469237	0.469781	0.470192	0.47139	0.470576	0.470459	0.47173	0.468812	0.469082	0.467104	0.465213	0.464244	0.464599	0.464108	0.462631	0.459352	0.458462	0.457853	0.458453	0.458858	0.458738	0.457601	0.458763	0.458747	0.461454	0.46034	0.461387	0.46143	0.461735	0.461741	0.463706	0.462934	0.461907	0.462667	0.462809	0.463086
0.492018	0.486979	0.500468	0.497995	0.496718	0.488579	0.485483	0.484936	0.478936	0.477022	0.475866	0.478462	0.482129	0.479458	0.480536	0.480614	0.481195	0.481562	0.480219	0.480358	0.481519	0.478812	0.478685	0.476589	0.474664	0.47332	0.473894	0.47311	0.471663	0.468643	0.46751	0.466833	0.467504	0.467705	0.467567	0.466511	0.467571	0.467447	0.470031	0.468798	0.469941	0.469458	0.469889	0.469943	0.471433	0.470683	0.469906	0.470516	0.470642	0.470546
0.513263	0.507975	0.520135	0.517444	0.516467	0.507633	0.504921	0.504069	0.497882	0.495029	0.493841	0.49607	0.499636	0.496898	0.497532	0.497455	0.497588	0.498738	0.497434	0.49731	0.498402	0.495471	0.495847	0.493802	0.492176	0.490761	0.491257	0.490801	0.489607	0.486387	0.485438	0.484903	0.485866	0.486149	0.485917	0.484888	0.485885	0.486022	0.488793	0.487467	0.48847	0.488159	0.488408	0.488529	0.490229	0.489639	0.488289	0.489159	0.489272	0.489264
0.546283	0.539406	0.554784	0.552339	0.552189	0.542954	0.540236	0.540057	0.533706	0.531014	0.529959	0.531966	0.535732	0.532173	0.533051	0.533491	0.533165	0.534481	0.532892	0.532711	0.534069	0.530862	0.531142	0.529462	0.527741	0.526793	0.527032	0.526954	0.525727	0.522268	0.521483	0.520871	0.522168	0.522381	0.521944	0.521008	0.522326	0.522171	0.525319	0.523597	0.524663	0.524232	0.524335	0.52438	0.5261	0.52527	0.523949	0.524441	0.524455	0.524745
0.54032	0.530707	0.543207	0.540456	0.540841	0.531423	0.529782	0.529496	0.524067	0.520853	0.519856	0.521566	0.525227	0.522045	0.522839	0.522809	0.522765	0.523855	0.522169	0.522148	0.523765	0.520888	0.521262	0.519948	0.518764	0.517418	0.518644	0.518815	0.517969	0.514258	0.514159	0.513684	0.515007	0.515472	0.515421	0.514266	0.515421	0.515304	0.517961	0.516541	0.517537	0.517061	0.517213	0.516848	0.518696	0.517909	0.516359	0.51697	0.516824	0.517051
0.453526	0.442962	0.45194	0.448183	0.445022	0.434451	0.43041	0.427445	0.419853	0.415933	0.413726	0.413971	0.415522	0.412215	0.41179	0.410737	0.410768	0.411277	0.409109	0.408841	0.409535	0.406791	0.406543	0.405416	0.403705	0.402698	0.403318	0.402945	0.402063	0.399176	0.398434	0.398255	0.398997	0.39929	0.3989	0.397573	0.398305	0.398143	0.400155	0.398776	0.399145	0.398559	0.398277	0.397942	0.3991	0.398295	0.396572	0.397311	0.396947	0.396686
0.476245	0.465043	0.473958	0.468686	0.465698	0.454322	0.449418	0.446226	0.438515	0.434109	0.431385	0.432068	0.433269	0.429823	0.429872	0.428212	0.427965	0.428321	0.426279	0.425851	0.42578	0.422836	0.422634	0.420967	0.418814	0.417656	0.418047	0.41729	0.416131	0.41315	0.412114	0.411609	0.412506	0.412954	0.412498	0.410865	0.41166	0.411375	0.413653	0.41236	0.413047	0.412324	0.412199	0.412005	0.41336	0.412656	0.410992	0.411737	0.411537	0.411367
0.489176	0.483326	0.495928	0.494063	0.491305	0.480967	0.47753	0.474474	0.467878	0.46415	0.461679	0.4632	0.465609	0.462896	0.462855	0.462701	0.46314	0.463891	0.462238	0.46188	0.462885	0.459479	0.459144	0.457346	0.455325	0.453874	0.454262	0.453465	0.452249	0.448763	0.44791	0.447445	0.448247	0.448335	0.44814	0.446499	0.44753	0.44754	0.450168	0.448698	0.449259	0.44883	0.448849	0.448822	0.450274	0.449404	0.447654	0.448716	0.448912	0.448592
0.461562	0.455946	0.466727	0.463856	0.461403	0.451467	0.447867	0.444562	0.43768	0.434065	0.431506	0.433107	0.435781	0.43331	0.434075	0.433973	0.43403	0.435254	0.433768	0.43346	0.433893	0.431103	0.430816	0.429145	0.427209	0.426037	0.426075	0.425723	0.424315	0.421154	0.420083	0.419594	0.420628	0.420912	0.420826	0.419116	0.420383	0.420279	0.423171	0.421864	0.42275	0.42236	0.422497	0.422655	0.424084	0.423641	0.422052	0.423064	0.423396	0.423088
0.478532	0.470884	0.481579	0.477634	0.474365	0.462763	0.457411	0.45421	0.44706	0.442984	0.440615	0.44157	0.443814	0.441245	0.442078	0.441346	0.441673	0.442684	0.441314	0.440678	0.441331	0.438204	0.437689	0.43587	0.433267	0.43177	0.431739	0.430933	0.429142	0.425973	0.424508	0.423838	0.42467	0.424897	0.424519	0.422835	0.424026	0.423838	0.426349	0.425221	0.426029	0.425623	0.425601	0.42566	0.427395	0.426601	0.425239	0.426457	0.426467	0.42623
0.512942	0.506565	0.519681	0.517402	0.514535	0.502674	0.497588	0.494159	0.487067	0.483032	0.480259	0.481791	0.484962	0.482887	0.483651	0.483458	0.484482	0.486236	0.484837	0.484791	0.4854	0.482203	0.482077	0.47956	0.47725	0.475434	0.475517	0.47491	0.473746	0.469593	0.468629	0.467867	0.468766	0.469178	0.468781	0.467154	0.468495	0.46862	0.471405	0.470106	0.471308	0.471151	0.471276	0.471572	0.473535	0.472945	0.471347	0.472736	0.472948	0.472934
0.476438	0.470739	0.484627	0.481325	0.479486	0.469514	0.464424	0.462294	0.455734	0.451712	0.449784	0.451717	0.455277	0.453513	0.454494	0.454963	0.455561	0.457558	0.456444	0.455987	0.456892	0.454419	0.45388	0.45228	0.450301	0.448635	0.448974	0.448224	0.446438	0.443076	0.442095	0.441456	0.442284	0.442507	0.442315	0.441048	0.442293	0.442777	0.445567	0.444487	0.445542	0.445661	0.446006	0.446408	0.448443	0.448052	0.446879	0.448102	0.448591	0.44894
0.445918	0.437265	0.445828	0.440688	0.436432	0.426771	0.420706	0.417408	0.410214	0.406426	0.403671	0.404976	0.406972	0.404559	0.405555	0.405164	0.405592	0.406712	0.404911	0.404721	0.405241	0.40243	0.401606	0.400325	0.398172	0.396355	0.396287	0.395464	0.393788	0.39061	0.389429	0.388773	0.389129	0.389402	0.388906	0.387226	0.388378	0.388076	0.390616	0.389524	0.390405	0.390098	0.390319	0.390207	0.391925	0.391596	0.390484	0.391508	0.391817	0.391892
0.451453	0.441768	0.45087	0.445447	0.44093	0.43004	0.425208	0.420636	0.414065	0.409152	0.406794	0.408372	0.41039	0.407809	0.407999	0.408213	0.408648	0.409545	0.408127	0.40784	0.408437	0.405664	0.404656	0.402938	0.40105	0.399225	0.3992	0.398275	0.396918	0.393421	0.392152	0.391483	0.392027	0.39209	0.391778	0.390065	0.391182	0.391025	0.393406	0.392423	0.393159	0.392964	0.393263	0.393511	0.395107	0.394768	0.393358	0.394683	0.394648	0.394983
0.534699	0.530563	0.545607	0.541196	0.538693	0.527426	0.521788	0.519296	0.511371	0.507364	0.50481	0.506693	0.510513	0.508225	0.510066	0.510383	0.511258	0.513387	0.512169	0.512453	0.513479	0.510209	0.509702	0.507593	0.505404	0.503245	0.503714	0.502607	0.50095	0.4968	0.495762	0.49495	0.495795	0.496215	0.495663	0.494311	0.4956	0.495577	0.498722	0.49745	0.49869	0.49856	0.498919	0.499217	0.501286	0.500821	0.499448	0.500874	0.50135	0.501308
0.492125	0.483851	0.496382	0.492809	0.48917	0.477026	0.472358	0.468868	0.460671	0.456855	0.454902	0.456307	0.459491	0.457005	0.457658	0.457807	0.458271	0.459696	0.458597	0.458542	0.459403	0.456625	0.456021	0.454248	0.45193	0.450317	0.450505	0.449386	0.448077	0.444542	0.443111	0.442422	0.443119	0.443299	0.442819	0.441258	0.442655	0.44269	0.445256	0.443823	0.444938	0.444729	0.444866	0.445154	0.446921	0.44618	0.444976	0.446292	0.446376	0.446358
0.502192	0.495822	0.50911	0.504507	0.50184	0.490505	0.486374	0.482648	0.474891	0.47099	0.468417	0.470401	0.472972	0.470376	0.471607	0.471881	0.472625	0.473725	0.472449	0.472368	0.473151	0.469923	0.469653	0.468042	0.465375	0.463766	0.463722	0.462937	0.461153	0.457597	0.45636	0.455485	0.456399	0.456389	0.456269	0.454281	0.455569	0.455445	0.458219	0.456667	0.457683	0.457675	0.457498	0.457762	0.459511	0.458947	0.457602	0.458804	0.459048	0.45891
0.491505	0.484484	0.497582	0.494191	0.491203	0.480731	0.476379	0.473208	0.465649	0.462093	0.459839	0.461659	0.465174	0.462494	0.463555	0.463158	0.464234	0.465238	0.46413	0.464084	0.464391	0.461814	0.461687	0.459541	0.457384	0.456029	0.456357	0.455477	0.45404	0.450266	0.449256	0.448541	0.449454	0.449696	0.449118	0.447642	0.448697	0.448752	0.451555	0.450096	0.450904	0.45082	0.450955	0.451102	0.45302	0.452498	0.451067	0.452441	0.452386	0.452257
0.501016	0.491753	0.501132	0.496955	0.493897	0.482276	0.47758	0.47413	0.466419	0.462461	0.45955	0.460601	0.463362	0.460523	0.46095	0.460761	0.460904	0.462408	0.460671	0.460337	0.460861	0.457785	0.457651	0.455543	0.453546	0.452172	0.452413	0.451737	0.450334	0.446553	0.445468	0.444765	0.445719	0.445739	0.445362	0.443708	0.444693	0.444876	0.447591	0.445914	0.446757	0.446365	0.446383	0.446239	0.448094	0.447485	0.446206	0.447197	0.447367	0.447097
0.515336	0.505914	0.516844	0.513227	0.508982	0.498509	0.492726	0.48971	0.481935	0.478293	0.475261	0.476674	0.479469	0.47633	0.47651	0.475921	0.47616	0.477382	0.475809	0.475128	0.475924	0.473169	0.472737	0.471178	0.469016	0.467394	0.467966	0.467195	0.465889	0.462348	0.46144	0.460871	0.461933	0.461926	0.461643	0.459836	0.460942	0.460979	0.463563	0.46194	0.462707	0.462274	0.462145	0.462183	0.463783	0.462927	0.461213	0.462303	0.462581	0.46245
0.550985	0.541178	0.553697	0.549261	0.546127	0.535084	0.531572	0.528492	0.520686	0.516335	0.513757	0.515286	0.517813	0.514247	0.514963	0.514044	0.514011	0.515295	0.513273	0.513304	0.514061	0.511307	0.511021	0.509139	0.507512	0.506172	0.5065	0.506301	0.505081	0.501379	0.500578	0.500231	0.501442	0.501786	0.501644	0.499754	0.501095	0.500906	0.504	0.502349	0.503091	0.502564	0.502377	0.502413	0.504212	0.503438	0.501796	0.502799	0.502905	0.502647
0.489069	0.48423	0.498944	0.496984	0.495333	0.484202	0.479931	0.476581	0.468413	0.463665	0.461418	0.462111	0.464463	0.460643	0.46093	0.460802	0.460468	0.46154	0.459894	0.459835	0.460166	0.457395	0.457639	0.45545	0.454032	0.452443	0.453048	0.45243	0.45114	0.4473	0.446599	0.445918	0.446894	0.447043	0.44669	0.445597	0.446284	0.446128	0.448405	0.446793	0.446706	0.446815	0.44627	0.446111	0.447112	0.446409	0.444005	0.444813	0.444202	0.44385
0.476951	0.467104	0.475726	0.471066	0.46716	0.455095	0.448548	0.444227	0.436018	0.430575	0.427718	0.427656	0.429622	0.426025	0.425651	0.424994	0.424408	0.424708	0.42265	0.422161	0.422523	0.419332	0.418854	0.41705	0.415247	0.413559	0.413771	0.412743	0.411626	0.407693	0.406887	0.406013	0.406452	0.406645	0.406129	0.404772	0.405739	0.405494	0.407639	0.406223	0.406262	0.406161	0.405896	0.405907	0.406771	0.406015	0.403989	0.404849	0.404453	0.404211
0.462203	0.454753	0.464765	0.461491	0.457629	0.445758	0.440224	0.435592	0.427652	0.422413	0.420201	0.419873	0.421749	0.419029	0.41896	0.418735	0.418689	0.41911	0.417622	0.417309	0.417548	0.414321	0.414262	0.412299	0.410055	0.408415	0.408601	0.407458	0.406295	0.402288	0.401353	0.400487	0.401173	0.401274	0.401032	0.399888	0.4006	0.400586	0.402791	0.401676	0.401643	0.401853	0.401654	0.401745	0.402987	0.402357	0.400372	0.40138	0.401159	0.401027
0.46744	0.461444	0.472807	0.469613	0.467325	0.454848	0.449838	0.445819	0.437826	0.433154	0.43027	0.430273	0.433321	0.430112	0.430681	0.430773	0.430722	0.43154	0.429927	0.429405	0.429944	0.427	0.42649	0.42472	0.422412	0.420774	0.420477	0.419472	0.418056	0.414035	0.413152	0.41217	0.412698	0.412686	0.412576	0.41134	0.412303	0.412296	0.414718	0.413202	0.413585	0.413832	0.413537	0.414072	0.415109	0.414632	0.412865	0.41382	0.413842	0.413795
0.506231	0.501374	0.514428	0.511503	0.508816	0.496561	0.491306	0.486997	0.477947	0.472981	0.471104	0.471886	0.475105	0.472347	0.473175	0.473219	0.473629	0.47524	0.473841	0.473621	0.474013	0.470979	0.470136	0.468529	0.465861	0.463831	0.464065	0.462596	0.460952	0.45658	0.455625	0.454645	0.455236	0.455222	0.454877	0.453838	0.454694	0.454949	0.457688	0.456268	0.456737	0.457139	0.456913	0.457389	0.458954	0.458362	0.456492	0.457673	0.457692	0.457473
0.509415	0.503219	0.516	0.511973	0.508791	0.495419	0.489245	0.484493	0.475142	0.470535	0.467852	0.468248	0.470707	0.468409	0.468884	0.469192	0.470128	0.471254	0.469628	0.469475	0.469934	0.466812	0.466521	0.464145	0.461881	0.459909	0.459532	0.458367	0.456716	0.452425	0.451285	0.450052	0.450643	0.450565	0.450168	0.449148	0.450088	0.45004	0.452705	0.451531	0.451793	0.452166	0.451976	0.452532	0.453958	0.453705	0.451602	0.452879	0.452764	0.452865
0.472826	0.466164	0.478158	0.475269	0.471671	0.45992	0.4536	0.449155	0.441369	0.436041	0.433199	0.433794	0.436446	0.434238	0.434663	0.435074	0.435693	0.437223	0.435364	0.435535	0.436019	0.433106	0.432303	0.430859	0.428508	0.426468	0.42624	0.424999	0.423517	0.419252	0.41806	0.417026	0.417686	0.417603	0.417135	0.416203	0.417099	0.417427	0.419802	0.418815	0.419092	0.419488	0.419562	0.420014	0.421411	0.421287	0.419554	0.420939	0.42086	0.420963
0.475305	0.470884	0.482827	0.478903	0.475661	0.464275	0.458202	0.45317	0.445049	0.439832	0.437605	0.438019	0.441062	0.438581	0.439732	0.440579	0.440852	0.442206	0.440787	0.441088	0.441845	0.438723	0.43837	0.436063	0.433811	0.431878	0.431865	0.430381	0.428911	0.424896	0.42337	0.422404	0.422933	0.422982	0.422697	0.421493	0.422323	0.422513	0.425133	0.423863	0.424388	0.424956	0.425029	0.425551	0.427149	0.426927	0.425298	0.426684	0.426946	0.427034
0.470325	0.463017	0.473018	0.468772	0.465139	0.452318	0.446167	0.441289	0.433084	0.427703	0.425078	0.426085	0.42828	0.425513	0.426493	0.426765	0.4269	0.428088	0.4267	0.426608	0.427453	0.424304	0.423605	0.421925	0.419817	0.417561	0.417439	0.416263	0.41468	0.410456	0.409061	0.407952	0.408429	0.40832	0.407864	0.407	0.408008	0.407957	0.410173	0.409109	0.409642	0.41002	0.410031	0.410855	0.412044	0.411764	0.410287	0.411637	0.41152	0.411876
0.514032	0.507704	0.520962	0.516105	0.511422	0.498353	0.490765	0.485722	0.476698	0.470836	0.467799	0.467728	0.470317	0.468389	0.469075	0.469284	0.469568	0.470775	0.469742	0.469737	0.47036	0.467086	0.466408	0.464217	0.461659	0.459615	0.459476	0.457906	0.456232	0.451646	0.450157	0.448754	0.449172	0.449161	0.448886	0.447467	0.448311	0.448265	0.450797	0.4494	0.449872	0.450113	0.450108	0.450711	0.452039	0.451718	0.44996	0.451122	0.45109	0.451346
0.493899	0.486491	0.498279	0.493892	0.489704	0.476544	0.469947	0.464572	0.455086	0.450346	0.447231	0.447466	0.449829	0.447094	0.447804	0.447874	0.448243	0.449066	0.447916	0.447243	0.447815	0.444674	0.443973	0.441872	0.439484	0.437105	0.436914	0.435461	0.433586	0.428962	0.427741	0.426352	0.426769	0.426281	0.425699	0.424394	0.425121	0.425091	0.427149	0.425848	0.4261	0.426225	0.42588	0.426559	0.42751	0.426784	0.425106	0.426353	0.425897	0.425916
0.492446	0.48508	0.496949	0.491726	0.488179	0.47519	0.468596	0.46412	0.455207	0.449648	0.446875	0.44738	0.449795	0.446807	0.447701	0.447974	0.448371	0.449633	0.447934	0.448001	0.448159	0.445164	0.444831	0.442625	0.440413	0.43836	0.438314	0.436827	0.434856	0.430719	0.429467	0.428322	0.428637	0.428655	0.42818	0.426975	0.427598	0.427708	0.430212	0.428666	0.428766	0.429252	0.429178	0.429514	0.430801	0.43034	0.428601	0.429888	0.429726	0.429561
0.51198	0.508084	0.524042	0.520736	0.518347	0.505775	0.50104	0.497134	0.488275	0.483046	0.481179	0.482663	0.485662	0.483444	0.484523	0.485252	0.485871	0.487329	0.485656	0.486072	0.486691	0.48362	0.483408	0.481306	0.479393	0.477123	0.477523	0.476046	0.474682	0.469935	0.468697	0.46764	0.468387	0.468486	0.468097	0.466997	0.467696	0.467968	0.470732	0.469438	0.469787	0.470253	0.469948	0.470446	0.47187	0.471398	0.469519	0.470952	0.470738	0.470731
0.50871	0.50123	0.512774	0.50928	0.504597	0.492128	0.485883	0.481355	0.472272	0.46703	0.463822	0.46409	0.466722	0.464628	0.465877	0.466358	0.466948	0.468304	0.467459	0.467071	0.468047	0.464957	0.465116	0.463132	0.461233	0.459535	0.460027	0.459034	0.457484	0.453178	0.452291	0.450979	0.451865	0.452238	0.451958	0.450814	0.451884	0.452187	0.454776	0.453413	0.453869	0.454357	0.454163	0.454729	0.456096	0.45578	0.453808	0.455297	0.455131	0.454933
0.527924	0.518482	0.530852	0.528017	0.523405	0.510399	0.504071	0.499711	0.491096	0.485441	0.482657	0.482898	0.485667	0.481958	0.482877	0.482486	0.482597	0.483792	0.481937	0.4817	0.481993	0.479285	0.479057	0.476875	0.474694	0.473209	0.473025	0.471974	0.470732	0.466216	0.464884	0.464065	0.464745	0.464873	0.464508	0.462929	0.463924	0.46409	0.466415	0.464753	0.464954	0.465168	0.464892	0.465241	0.466238	0.465562	0.463683	0.464803	0.464455	0.46428
0.53564	0.52559	0.535522	0.530909	0.526493	0.514541	0.509053	0.504801	0.496325	0.490224	0.487178	0.487458	0.489475	0.48624	0.486198	0.485919	0.48588	0.487128	0.485368	0.484741	0.485243	0.482167	0.481955	0.480607	0.478474	0.47672	0.476861	0.475983	0.474908	0.470435	0.469574	0.468549	0.469462	0.469787	0.46925	0.46807	0.469066	0.468956	0.471297	0.46967	0.469773	0.470043	0.469521	0.469867	0.471061	0.470556	0.468654	0.469442	0.469172	0.468964
0.484025	0.478624	0.492474	0.490088	0.487556	0.476052	0.471137	0.466517	0.457518	0.451565	0.4476	0.447064	0.44909	0.446101	0.445938	0.446961	0.446619	0.447483	0.445656	0.445671	0.446281	0.443357	0.443038	0.440961	0.439273	0.437733	0.438317	0.437283	0.436195	0.432411	0.432097	0.431301	0.431523	0.432139	0.431574	0.430361	0.430968	0.430994	0.433157	0.431911	0.431811	0.431926	0.431506	0.431008	0.432393	0.431217	0.429379	0.429981	0.429637	0.428945
0.488022	0.480577	0.492069	0.487494	0.484392	0.472044	0.465785	0.46091	0.451519	0.445387	0.44181	0.441447	0.443533	0.439993	0.440187	0.440419	0.439869	0.440691	0.43861	0.438414	0.438803	0.435425	0.434975	0.432933	0.430812	0.429153	0.429275	0.428154	0.426865	0.422971	0.4224	0.421351	0.421994	0.422187	0.422011	0.420623	0.421369	0.421493	0.423766	0.422925	0.422902	0.423096	0.422675	0.422701	0.424252	0.423117	0.421458	0.422231	0.422041	0.421759
0.454039	0.444607	0.454307	0.44995	0.44548	0.433477	0.427189	0.421911	0.413035	0.407065	0.40318	0.403163	0.404014	0.400851	0.400745	0.400338	0.400061	0.400371	0.398704	0.39816	0.398413	0.394869	0.394794	0.392545	0.390296	0.388318	0.388602	0.387315	0.385503	0.381827	0.381313	0.380125	0.380376	0.38035	0.38001	0.37879	0.379152	0.379044	0.381017	0.380041	0.380072	0.380173	0.379574	0.379452	0.380665	0.379763	0.378	0.378641	0.378457	0.378021
0.483726	0.479908	0.494096	0.490928	0.488941	0.476914	0.470947	0.466706	0.456829	0.451374	0.448098	0.448184	0.450672	0.448124	0.448563	0.448887	0.44864	0.450203	0.448518	0.448288	0.448609	0.445263	0.445099	0.442819	0.440367	0.438301	0.438699	0.437422	0.435568	0.43143	0.43089	0.429723	0.430241	0.430654	0.429943	0.42888	0.429689	0.429816	0.432031	0.431406	0.431652	0.431882	0.431442	0.43165	0.433533	0.432593	0.430879	0.431725	0.431862	0.431611
0.488043	0.480396	0.493172	0.488007	0.483629	0.470958	0.463404	0.458514	0.448446	0.442036	0.438667	0.43852	0.440815	0.437933	0.437836	0.438401	0.438488	0.439389	0.437916	0.43771	0.437941	0.4346	0.434202	0.431782	0.429303	0.427104	0.427433	0.425888	0.424023	0.419867	0.419295	0.417929	0.418175	0.41845	0.417778	0.416681	0.417212	0.417254	0.419526	0.418622	0.41901	0.41923	0.418549	0.418778	0.420573	0.419692	0.418063	0.418701	0.418712	0.41851
0.50435	0.497143	0.509774	0.507171	0.502691	0.489117	0.482182	0.476355	0.466954	0.460396	0.456662	0.456691	0.459073	0.456487	0.456537	0.457629	0.457638	0.458828	0.457213	0.457024	0.457655	0.454413	0.454222	0.451366	0.448863	0.446674	0.446729	0.444891	0.443445	0.438668	0.43816	0.436568	0.436927	0.437226	0.436502	0.435365	0.436045	0.436359	0.438651	0.437688	0.438058	0.438576	0.438205	0.438574	0.440437	0.439414	0.438006	0.439176	0.439188	0.438884
0.470133	0.464916	0.477558	0.47336	0.469727	0.456975	0.450489	0.445349	0.435718	0.429591	0.426173	0.426382	0.428326	0.425829	0.426366	0.427103	0.427221	0.428723	0.426855	0.426759	0.427412	0.424568	0.42409	0.421605	0.419268	0.41738	0.417389	0.415905	0.414046	0.409975	0.409348	0.407919	0.408118	0.40839	0.407859	0.406509	0.40723	0.407525	0.409707	0.409029	0.409409	0.409714	0.409506	0.410038	0.411635	0.411067	0.409755	0.410845	0.410893	0.41097
0.472227	0.465459	0.477704	0.472747	0.468532	0.456651	0.449568	0.444246	0.435256	0.428731	0.425004	0.425609	0.427724	0.424873	0.425523	0.426455	0.42705	0.42814	0.426882	0.426899	0.427487	0.424497	0.423946	0.421686	0.419426	0.41732	0.417266	0.415771	0.414037	0.409884	0.409334	0.407748	0.408116	0.408302	0.407977	0.406732	0.407206	0.407745	0.410009	0.409452	0.409771	0.410316	0.410174	0.410665	0.412476	0.411931	0.410577	0.411801	0.412174	0.412303
0.460451	0.45157	0.461749	0.456134	0.451872	0.438973	0.431941	0.426116	0.416659	0.410592	0.406646	0.406906	0.408865	0.405574	0.40623	0.406697	0.40687	0.407978	0.406432	0.40663	0.406666	0.404124	0.403475	0.400983	0.3987	0.396725	0.39662	0.395396	0.39355	0.389387	0.388598	0.387017	0.387347	0.387238	0.386729	0.385427	0.385988	0.386066	0.388061	0.387395	0.387559	0.387791	0.387538	0.387641	0.38935	0.388782	0.387432	0.38847	0.388369	0.388488
0.501379	0.494213	0.506532	0.500674	0.495409	0.480877	0.473238	0.466562	0.456018	0.44931	0.445491	0.444905	0.446503	0.443522	0.444155	0.444496	0.444327	0.445437	0.443706	0.443654	0.444315	0.440913	0.440251	0.437548	0.434946	0.432501	0.432414	0.430653	0.428613	0.424224	0.422943	0.421292	0.42141	0.421336	0.420635	0.419235	0.419672	0.419523	0.421746	0.420911	0.420976	0.421117	0.420646	0.420942	0.422485	0.421589	0.420065	0.421077	0.421053	0.420894
0.505526	0.500127	0.51433	0.510862	0.507825	0.493975	0.487814	0.481093	0.47134	0.465392	0.461988	0.462296	0.46507	0.462188	0.462904	0.463824	0.464007	0.465772	0.464008	0.464228	0.465035	0.461698	0.461263	0.458733	0.45631	0.453835	0.453897	0.452386	0.450372	0.445838	0.444886	0.443228	0.443097	0.443403	0.442665	0.441282	0.441692	0.441903	0.444245	0.44338	0.443558	0.443839	0.443445	0.443759	0.445481	0.444634	0.442895	0.444132	0.444162	0.443748
0.501273	0.494484	0.508542	0.503908	0.500289	0.486934	0.479651	0.473551	0.464352	0.458376	0.454143	0.454977	0.45714	0.454295	0.455111	0.455749	0.456484	0.458112	0.456557	0.456931	0.457495	0.454294	0.454292	0.452009	0.449494	0.447328	0.447674	0.445911	0.444412	0.439708	0.43905	0.437893	0.437914	0.437998	0.437828	0.43621	0.437014	0.437011	0.439581	0.438975	0.439037	0.439476	0.439133	0.439527	0.441221	0.440477	0.438988	0.440174	0.440183	0.439919
0.479601	0.472132	0.484416	0.479629	0.47495	0.461588	0.455811	0.449734	0.439966	0.433646	0.430143	0.42976	0.431836	0.428576	0.428824	0.429249	0.429713	0.430463	0.428801	0.42859	0.428758	0.425866	0.425098	0.422941	0.42049	0.418731	0.418532	0.416968	0.415291	0.411126	0.410286	0.408743	0.409025	0.409075	0.408601	0.406958	0.407451	0.407293	0.409419	0.408618	0.408466	0.408692	0.408289	0.408234	0.409829	0.408747	0.407337	0.408453	0.408268	0.407653
0.504307	0.497016	0.507926	0.503595	0.498193	0.484806	0.47786	0.472005	0.461936	0.45576	0.451832	0.451148	0.453189	0.450026	0.450106	0.450549	0.450833	0.451341	0.449982	0.449738	0.450282	0.447044	0.446818	0.444232	0.441993	0.440047	0.440284	0.438743	0.437081	0.433066	0.432015	0.430634	0.430885	0.431263	0.430883	0.429262	0.429672	0.429832	0.432261	0.431156	0.431362	0.431666	0.431112	0.431422	0.432767	0.431989	0.430263	0.431226	0.431189	0.43117
0.519995	0.510019	0.523134	0.517829	0.513938	0.500155	0.493386	0.48744	0.478174	0.47135	0.466986	0.467178	0.469165	0.465521	0.466195	0.466285	0.46576	0.466761	0.464854	0.464777	0.464796	0.461769	0.461297	0.458661	0.456714	0.454729	0.454865	0.453274	0.451691	0.447468	0.446667	0.445319	0.44559	0.445957	0.44541	0.443743	0.444391	0.444307	0.446536	0.445745	0.445648	0.445928	0.445388	0.4453	0.446852	0.445891	0.444307	0.444961	0.44495	0.444574
0.555965	0.54796	0.562566	0.558665	0.555061	0.54179	0.535664	0.5304	0.520427	0.513852	0.510211	0.509984	0.512635	0.508621	0.508665	0.50915	0.508744	0.510079	0.508434	0.507999	0.508109	0.504995	0.504765	0.502629	0.500407	0.498383	0.499026	0.497842	0.496102	0.491981	0.491366	0.490347	0.490807	0.491257	0.490788	0.489183	0.489899	0.490173	0.492799	0.491618	0.491537	0.491926	0.491418	0.491033	0.492935	0.49196	0.490045	0.490876	0.490801	0.490585
0.479879	0.473181	0.487302	0.482992	0.480211	0.468462	0.461803	0.456651	0.447125	0.440795	0.436699	0.436541	0.437833	0.434261	0.434217	0.43427	0.433701	0.434052	0.432388	0.431838	0.431811	0.428784	0.428548	0.425718	0.424175	0.422753	0.42315	0.42179	0.420468	0.416539	0.416334	0.415405	0.415764	0.415876	0.415493	0.414324	0.414614	0.414712	0.416396	0.415572	0.414967	0.414823	0.414443	0.414335	0.415371	0.41407	0.412344	0.412838	0.412934	0.412257
0.486504	0.477268	0.489329	0.484987	0.481049	0.467129	0.459942	0.453948	0.44466	0.437871	0.433071	0.433175	0.434278	0.430806	0.430338	0.430267	0.429965	0.430592	0.428736	0.427768	0.428237	0.42491	0.424533	0.421896	0.420244	0.418336	0.418382	0.417154	0.41552	0.411909	0.411119	0.410058	0.410497	0.410804	0.410501	0.409119	0.409423	0.40952	0.411616	0.410674	0.410329	0.41028	0.409835	0.410152	0.411293	0.410175	0.408587	0.409249	0.40925	0.408876
0.464939	0.457881	0.470262	0.467319	0.463334	0.450728	0.444016	0.438124	0.429533	0.422795	0.418932	0.419063	0.419955	0.416906	0.417251	0.41727	0.416787	0.417563	0.41639	0.415568	0.415627	0.412404	0.412008	0.409631	0.407442	0.405707	0.405731	0.404459	0.402582	0.398886	0.398472	0.397472	0.397605	0.397838	0.397456	0.396137	0.396587	0.396757	0.398621	0.397941	0.397781	0.397802	0.397605	0.397914	0.3994	0.398287	0.396956	0.397606	0.39783	0.397421
0.47725	0.47262	0.486119	0.482849	0.481469	0.468226	0.460973	0.456118	0.446809	0.440839	0.436652	0.437005	0.439043	0.43658	0.436803	0.437813	0.437676	0.438967	0.437761	0.43766	0.437474	0.434629	0.43426	0.43199	0.429976	0.428383	0.428475	0.427115	0.425304	0.421349	0.420647	0.419388	0.419807	0.420129	0.419735	0.418495	0.41889	0.419071	0.421359	0.420625	0.420565	0.420966	0.420554	0.421144	0.42273	0.421836	0.420282	0.421229	0.421497	0.420989
0.521812	0.520689	0.538586	0.53648	0.534449	0.520094	0.512344	0.506953	0.497249	0.490988	0.486553	0.487167	0.48975	0.48733	0.487765	0.488644	0.48921	0.491307	0.489604	0.489414	0.489628	0.486319	0.485881	0.483077	0.480672	0.478743	0.478808	0.47737	0.474944	0.470486	0.469792	0.468197	0.468452	0.469154	0.46849	0.467326	0.467558	0.467811	0.470364	0.469639	0.469787	0.470042	0.469856	0.470284	0.472089	0.471171	0.4695	0.470529	0.470848	0.470426
0.484003	0.474627	0.485794	0.480897	0.475661	0.461297	0.452489	0.445602	0.435881	0.429194	0.423815	0.423202	0.425075	0.422316	0.42232	0.422383	0.422091	0.423691	0.42196	0.421386	0.42162	0.418201	0.417751	0.414734	0.41262	0.410435	0.410191	0.408507	0.40657	0.402439	0.401479	0.400007	0.400184	0.400068	0.399401	0.398024	0.398373	0.398435	0.400208	0.399466	0.39944	0.399606	0.399185	0.399623	0.400995	0.400227	0.398763	0.39966	0.39981	0.39954
0.478169	0.473542	0.488226	0.484317	0.481354	0.468271	0.460723	0.454888	0.444993	0.438995	0.434677	0.434808	0.436836	0.434393	0.435001	0.435795	0.436257	0.437681	0.436676	0.436447	0.436772	0.433518	0.433299	0.430643	0.428809	0.426541	0.426515	0.425011	0.422776	0.418656	0.417852	0.416495	0.41691	0.416852	0.416369	0.415085	0.41564	0.415926	0.417805	0.417447	0.4175	0.417762	0.417632	0.418256	0.419848	0.419347	0.418033	0.419106	0.419394	0.419203
0.510634	0.511086	0.528777	0.528216	0.526188	0.514093	0.507963	0.500859	0.491745	0.485552	0.481784	0.482657	0.485696	0.484049	0.486164	0.4879	0.488804	0.491239	0.490256	0.490713	0.491863	0.488544	0.488537	0.486005	0.484048	0.48189	0.482087	0.480546	0.478815	0.474133	0.473281	0.472105	0.472544	0.473005	0.472731	0.471465	0.472354	0.47284	0.475157	0.474807	0.475152	0.475863	0.475634	0.47664	0.47875	0.478249	0.477139	0.478256	0.479055	0.479122
0.47975	0.474519	0.487643	0.484659	0.480414	0.467711	0.460253	0.4543	0.444701	0.437878	0.433555	0.434084	0.435792	0.433664	0.43453	0.435717	0.435915	0.437826	0.436267	0.436752	0.437225	0.434188	0.433989	0.431237	0.429558	0.427579	0.42718	0.425864	0.424077	0.419818	0.419082	0.417642	0.417878	0.418028	0.417576	0.416313	0.416837	0.416918	0.418914	0.418366	0.418485	0.419009	0.418747	0.419301	0.42114	0.420465	0.419374	0.420477	0.420933	0.420738
0.519354	0.514902	0.530641	0.525837	0.521474	0.506906	0.498289	0.491365	0.481295	0.473268	0.468504	0.468811	0.470392	0.468173	0.468291	0.469243	0.46935	0.471406	0.469749	0.469321	0.469825	0.466651	0.465883	0.462864	0.460541	0.458147	0.457908	0.456119	0.453623	0.449151	0.447837	0.446213	0.446472	0.446447	0.445418	0.443946	0.44418	0.444347	0.446321	0.445514	0.445355	0.445506	0.445042	0.445481	0.447035	0.446145	0.444763	0.445694	0.445972	0.445762
0.506915	0.501465	0.517362	0.513156	0.509541	0.495431	0.487034	0.480604	0.469702	0.463732	0.458986	0.459525	0.461326	0.458711	0.459299	0.46024	0.460241	0.462207	0.461108	0.46056	0.461212	0.457959	0.457636	0.45451	0.452321	0.450159	0.450094	0.448276	0.446398	0.441945	0.44066	0.43929	0.439307	0.439623	0.438977	0.437496	0.43783	0.437851	0.439969	0.439162	0.438945	0.43943	0.439212	0.439836	0.441237	0.440309	0.439025	0.440102	0.440533	0.440073
0.506787	0.501827	0.515676	0.511332	0.508308	0.494748	0.485993	0.479013	0.469127	0.462585	0.457454	0.457854	0.459675	0.457464	0.457903	0.458652	0.458929	0.460327	0.459071	0.458661	0.458909	0.455772	0.455636	0.452647	0.450487	0.44817	0.448169	0.446591	0.44454	0.440189	0.439587	0.437854	0.437835	0.437975	0.437336	0.436113	0.436239	0.436538	0.438635	0.437895	0.43766	0.437909	0.437859	0.438314	0.439746	0.438861	0.437639	0.438536	0.439021	0.43872
0.496549	0.490668	0.507034	0.503267	0.500124	0.48681	0.479231	0.472873	0.463841	0.45723	0.452511	0.453369	0.455242	0.452667	0.452937	0.453671	0.454321	0.455436	0.454161	0.45397	0.454496	0.451276	0.451532	0.448548	0.446476	0.444478	0.444528	0.442984	0.441179	0.436734	0.436021	0.434543	0.434598	0.434912	0.434262	0.432943	0.433358	0.433231	0.435388	0.434653	0.434305	0.4347	0.434401	0.43486	0.436277	0.435285	0.433934	0.434776	0.434909	0.43471
0.510292	0.503707	0.515384	0.511147	0.506554	0.491994	0.484583	0.47753	0.467124	0.460558	0.455621	0.455472	0.457031	0.454258	0.454156	0.454425	0.454663	0.456035	0.454589	0.453819	0.454418	0.450999	0.451016	0.447942	0.446012	0.443863	0.443962	0.442295	0.440458	0.436198	0.435486	0.434172	0.434262	0.434346	0.434	0.432468	0.432606	0.432685	0.434798	0.433748	0.433545	0.433805	0.433503	0.433901	0.435211	0.434225	0.432723	0.433606	0.433855	0.433373
0.510014	0.499783	0.512125	0.506644	0.502615	0.488299	0.479961	0.473732	0.463695	0.456745	0.451087	0.451203	0.452513	0.449027	0.449366	0.449207	0.448786	0.44946	0.448029	0.447577	0.447712	0.444732	0.444382	0.441472	0.439686	0.437689	0.4378	0.436028	0.434227	0.430132	0.429235	0.427885	0.42801	0.428231	0.427587	0.426043	0.426209	0.426301	0.427926	0.42706	0.426567	0.42681	0.426173	0.426577	0.427793	0.426726	0.425302	0.42591	0.425922	0.425372
0.536259	0.527832	0.540353	0.535554	0.53136	0.517989	0.509593	0.503725	0.493731	0.486727	0.48175	0.481908	0.483448	0.479976	0.479787	0.47982	0.479374	0.480682	0.478952	0.478449	0.478783	0.475366	0.47528	0.472525	0.470795	0.46915	0.469468	0.467862	0.466424	0.462054	0.461239	0.460078	0.460487	0.460841	0.460406	0.458869	0.459016	0.458991	0.46115	0.460112	0.459775	0.459997	0.459368	0.459467	0.460842	0.459698	0.458124	0.458833	0.458691	0.458045
0.496998	0.491753	0.508737	0.505875	0.503886	0.490382	0.484536	0.479194	0.469127	0.463577	0.459046	0.459562	0.460655	0.45794	0.457301	0.458195	0.458014	0.458659	0.457251	0.456852	0.45728	0.454072	0.454143	0.451441	0.449872	0.447917	0.448292	0.447149	0.445863	0.442066	0.441157	0.440139	0.440739	0.441045	0.440397	0.439575	0.439614	0.440466	0.442013	0.440719	0.440808	0.44059	0.440186	0.439648	0.441237	0.439784	0.438124	0.438248	0.438375	0.437809
0.489389	0.482331	0.495312	0.491113	0.487327	0.472704	0.465661	0.459744	0.449654	0.44341	0.438573	0.438199	0.439405	0.436374	0.435887	0.436069	0.435603	0.436531	0.434659	0.43359	0.434237	0.430916	0.430612	0.428237	0.426192	0.423991	0.424263	0.422921	0.421307	0.417543	0.416478	0.41546	0.416128	0.416167	0.41597	0.414874	0.415044	0.41556	0.417332	0.416213	0.416234	0.416379	0.415721	0.415881	0.417348	0.416111	0.414654	0.414947	0.415317	0.414834
0.448183	0.439254	0.451032	0.446217	0.442074	0.429088	0.421717	0.415573	0.406096	0.400608	0.395711	0.394866	0.395848	0.393549	0.393036	0.393705	0.393426	0.394149	0.392808	0.392306	0.392897	0.389355	0.389088	0.386857	0.384998	0.382621	0.382991	0.381433	0.380058	0.376572	0.375496	0.374224	0.374825	0.374745	0.37441	0.373548	0.373622	0.374076	0.375925	0.374846	0.374971	0.375038	0.374663	0.374828	0.376518	0.375487	0.3743	0.374485	0.375125	0.374759
0.475583	0.471354	0.487091	0.48369	0.479944	0.467353	0.459906	0.453939	0.444579	0.438833	0.434227	0.434753	0.435867	0.433574	0.433708	0.434722	0.434791	0.436049	0.434769	0.434246	0.434949	0.431676	0.431647	0.429255	0.427488	0.425071	0.425358	0.423693	0.422264	0.418096	0.41717	0.416068	0.4163	0.416432	0.416073	0.415195	0.41539	0.416147	0.418274	0.41725	0.417487	0.417567	0.417429	0.417776	0.419483	0.418375	0.417146	0.417801	0.418082	0.417883
0.522987	0.520435	0.540418	0.537663	0.534754	0.521012	0.513049	0.507089	0.496714	0.490437	0.486768	0.486926	0.489372	0.487071	0.487785	0.489069	0.489723	0.491412	0.490317	0.490067	0.490923	0.487394	0.487225	0.484389	0.481842	0.479244	0.47948	0.47773	0.475821	0.471269	0.470054	0.46871	0.469204	0.469362	0.468624	0.468087	0.468329	0.469073	0.471212	0.470136	0.470528	0.470953	0.470707	0.471132	0.473098	0.471923	0.470698	0.471227	0.471804	0.471354
0.476245	0.466037	0.475645	0.470496	0.464453	0.449844	0.440149	0.43325	0.422399	0.415838	0.410314	0.410148	0.410791	0.4084	0.407734	0.408418	0.408486	0.408955	0.407608	0.406989	0.407691	0.404343	0.403966	0.401058	0.399014	0.396572	0.396304	0.394377	0.392744	0.388919	0.387243	0.385886	0.386158	0.385779	0.384925	0.383898	0.383885	0.384391	0.385973	0.384884	0.385124	0.385142	0.384835	0.38505	0.386448	0.385186	0.384376	0.384674	0.385101	0.384763
0.443524	0.434028	0.44346	0.437226	0.431704	0.418206	0.408933	0.403094	0.392501	0.386303	0.381974	0.381045	0.381651	0.37909	0.37867	0.37944	0.379145	0.379746	0.378281	0.377568	0.378195	0.375459	0.374576	0.372425	0.37025	0.367474	0.367524	0.365673	0.363921	0.360322	0.358939	0.357612	0.357801	0.357484	0.356616	0.35577	0.355772	0.356329	0.357533	0.356636	0.356857	0.357137	0.356785	0.356983	0.358513	0.357686	0.356707	0.357014	0.357423	0.357394
0.486119	0.482331	0.498425	0.495089	0.4918	0.479086	0.471373	0.464527	0.454599	0.448854	0.444054	0.44428	0.446802	0.444864	0.445502	0.447221	0.447764	0.449769	0.44892	0.448385	0.44912	0.446255	0.445872	0.443502	0.441498	0.43882	0.438883	0.437294	0.434975	0.431251	0.429906	0.428493	0.428926	0.428773	0.428224	0.427299	0.427673	0.428299	0.430345	0.429443	0.429677	0.430149	0.429945	0.430475	0.432646	0.431674	0.430617	0.431356	0.432087	0.43199
0.475647	0.46969	0.483622	0.478774	0.475534	0.461621	0.453443	0.447148	0.43661	0.430568	0.426502	0.426735	0.428057	0.425856	0.426018	0.427477	0.427721	0.429245	0.427887	0.427771	0.428704	0.425708	0.425314	0.422909	0.420884	0.418266	0.418202	0.416574	0.41459	0.410299	0.409208	0.407779	0.408024	0.407884	0.407202	0.406391	0.406698	0.407236	0.40907	0.408257	0.408483	0.409	0.408955	0.40933	0.411338	0.410421	0.409476	0.410311	0.410899	0.410795
0.503346	0.497342	0.511882	0.505704	0.501001	0.486419	0.477079	0.469944	0.458547	0.452528	0.44709	0.44699	0.447954	0.446238	0.446618	0.44728	0.447298	0.449154	0.447597	0.447742	0.448384	0.44488	0.444467	0.441645	0.439486	0.436751	0.436638	0.434854	0.432836	0.428528	0.426825	0.425555	0.425696	0.425362	0.424663	0.42352	0.42355	0.424137	0.426009	0.425034	0.425081	0.425277	0.425187	0.425515	0.427314	0.426087	0.424976	0.425645	0.426107	0.425941
0.50185	0.496492	0.512433	0.508838	0.503543	0.490482	0.48143	0.474004	0.463128	0.457303	0.452497	0.451902	0.454055	0.452556	0.452819	0.454909	0.455424	0.457059	0.455776	0.456077	0.456984	0.45384	0.453764	0.450985	0.449046	0.446403	0.446451	0.444439	0.442874	0.438562	0.437063	0.435616	0.435889	0.435747	0.435135	0.43401	0.434369	0.434825	0.436822	0.435915	0.436164	0.436424	0.436199	0.43661	0.43852	0.437246	0.436047	0.43696	0.437516	0.437052
0.481097	0.471987	0.483832	0.477463	0.472319	0.457804	0.448434	0.442093	0.430603	0.424889	0.419778	0.419873	0.420453	0.418132	0.418309	0.418996	0.419138	0.420235	0.419226	0.418698	0.419467	0.41625	0.415849	0.413153	0.410854	0.408518	0.408633	0.406522	0.404748	0.400437	0.399305	0.397693	0.397725	0.397547	0.396899	0.395696	0.395508	0.395886	0.397535	0.396391	0.396362	0.396467	0.396143	0.396366	0.397832	0.396506	0.395536	0.395921	0.39627	0.396068
0.472099	0.465043	0.478904	0.473118	0.467922	0.453449	0.446358	0.439444	0.428925	0.42328	0.418381	0.418024	0.419089	0.416415	0.416491	0.417097	0.417381	0.41813	0.416731	0.416472	0.417065	0.413944	0.413718	0.411168	0.409055	0.406759	0.406779	0.404936	0.403377	0.399303	0.398338	0.396832	0.396865	0.396769	0.395913	0.394896	0.394817	0.395172	0.396968	0.395918	0.395954	0.396079	0.395741	0.395841	0.397457	0.396137	0.395341	0.395764	0.395997	0.395593
0.518819	0.514034	0.527674	0.52444	0.52066	0.505215	0.497539	0.490958	0.479795	0.473738	0.469095	0.468508	0.470375	0.468068	0.467699	0.468704	0.468769	0.47012	0.469101	0.468614	0.46971	0.466136	0.466283	0.463602	0.461493	0.458757	0.459087	0.457302	0.455473	0.451302	0.449817	0.448346	0.448599	0.448546	0.448183	0.446843	0.446948	0.44746	0.449277	0.448273	0.448136	0.448164	0.448123	0.448154	0.449903	0.448669	0.447261	0.447703	0.448272	0.447345
0.520251	0.512442	0.528323	0.523016	0.51775	0.504219	0.496285	0.489791	0.478466	0.47246	0.467577	0.467258	0.468993	0.465954	0.465696	0.466399	0.466444	0.467472	0.46581	0.465201	0.46559	0.462429	0.462503	0.459953	0.457758	0.45576	0.455645	0.453769	0.452441	0.448529	0.447002	0.445597	0.446243	0.446188	0.445702	0.44441	0.44461	0.445414	0.447266	0.446007	0.446262	0.446246	0.446118	0.446252	0.447877	0.446761	0.445405	0.445955	0.446437	0.445957
0.510163	0.499005	0.510001	0.502968	0.496629	0.482299	0.473678	0.466996	0.455921	0.448825	0.442637	0.44214	0.442702	0.439444	0.439242	0.43947	0.438771	0.439196	0.43784	0.436827	0.437215	0.433769	0.433363	0.430986	0.429044	0.426634	0.426764	0.425414	0.423674	0.420033	0.418842	0.417535	0.417854	0.417944	0.417189	0.416167	0.416014	0.416569	0.418161	0.416761	0.416847	0.416637	0.416089	0.416163	0.417546	0.416179	0.414943	0.415224	0.415543	0.414945
0.50948	0.505226	0.523053	0.521921	0.519618	0.507454	0.50133	0.496428	0.485324	0.479902	0.475664	0.47522	0.47682	0.473895	0.473944	0.474146	0.474035	0.474509	0.473856	0.473567	0.474435	0.471218	0.471149	0.468965	0.467313	0.465738	0.46645	0.465579	0.464064	0.460565	0.459506	0.458461	0.459477	0.459627	0.45921	0.458378	0.458607	0.458833	0.461044	0.459956	0.459641	0.459421	0.459448	0.459158	0.460733	0.459301	0.457819	0.458068	0.45805	0.456832
0.521021	0.516385	0.534111	0.532162	0.5307	0.516959	0.510454	0.505091	0.494452	0.487917	0.483947	0.483579	0.485915	0.483167	0.483563	0.484065	0.484452	0.484857	0.484147	0.484156	0.485151	0.481275	0.481207	0.4789	0.477061	0.475335	0.475554	0.474525	0.473022	0.469169	0.46807	0.467045	0.467954	0.46825	0.467841	0.466996	0.467253	0.467418	0.470147	0.469184	0.468811	0.46895	0.469035	0.469116	0.470777	0.469692	0.468122	0.468479	0.468784	0.467875
0.44876	0.43911	0.450676	0.446004	0.442468	0.429402	0.422867	0.417028	0.406355	0.400586	0.396564	0.396097	0.396822	0.393977	0.393711	0.393897	0.394016	0.393856	0.393039	0.392105	0.392812	0.389693	0.389082	0.3869	0.385422	0.383383	0.383397	0.382091	0.380521	0.377087	0.375834	0.374587	0.375195	0.375079	0.374619	0.37388	0.37367	0.373828	0.375812	0.374949	0.374589	0.374639	0.374655	0.374476	0.375925	0.374951	0.373743	0.37421	0.374254	0.373603
0.464939	0.458297	0.471089	0.467279	0.463563	0.450247	0.443526	0.437871	0.426939	0.421355	0.41691	0.416768	0.417547	0.415163	0.415355	0.415841	0.415765	0.416333	0.415453	0.414879	0.415436	0.412446	0.411779	0.409564	0.407928	0.405527	0.405738	0.404426	0.402479	0.399033	0.397695	0.396456	0.396783	0.396792	0.396046	0.395334	0.395253	0.395543	0.397526	0.396568	0.396552	0.39662	0.396775	0.3967	0.398486	0.397493	0.396225	0.396654	0.39694	0.39613
0.495181	0.488715	0.503273	0.49897	0.495054	0.480709	0.473468	0.466697	0.455702	0.44906	0.444638	0.443946	0.445141	0.442556	0.443278	0.443464	0.443391	0.443882	0.443684	0.44285	0.443327	0.439399	0.43894	0.436458	0.434145	0.431878	0.431682	0.430061	0.428036	0.424152	0.422605	0.421032	0.421337	0.421241	0.420554	0.419669	0.41981	0.419803	0.42184	0.421114	0.420994	0.421104	0.421198	0.421387	0.422935	0.422029	0.420931	0.421491	0.421803	0.421228
0.498644	0.490397	0.505316	0.50237	0.498434	0.48418	0.475559	0.469166	0.458109	0.451624	0.446942	0.446334	0.448289	0.445784	0.446031	0.446746	0.447161	0.447937	0.447267	0.44696	0.447494	0.444249	0.444124	0.441001	0.43909	0.436849	0.436975	0.43508	0.433537	0.429373	0.427818	0.426533	0.427017	0.426955	0.426077	0.425235	0.425418	0.425631	0.427885	0.426722	0.426666	0.426984	0.427024	0.427434	0.429407	0.428427	0.427142	0.427583	0.42809	0.427415
0.470667	0.465875	0.480233	0.475789	0.473158	0.459606	0.452059	0.445964	0.43507	0.429216	0.424883	0.424254	0.426204	0.424419	0.424441	0.425031	0.42605	0.42683	0.426522	0.425607	0.42668	0.423696	0.423384	0.420691	0.419055	0.416767	0.416501	0.41496	0.413321	0.409561	0.407687	0.406312	0.406759	0.406849	0.405922	0.405228	0.405412	0.405609	0.407644	0.406777	0.407105	0.407257	0.407536	0.40762	0.409657	0.408944	0.407852	0.408422	0.408966	0.408428
0.460408	0.45157	0.462852	0.458731	0.454172	0.440686	0.432961	0.426577	0.415581	0.410019	0.405189	0.404555	0.405782	0.403128	0.403816	0.404474	0.404566	0.405362	0.404839	0.404466	0.405122	0.402063	0.401812	0.399434	0.397267	0.395293	0.395298	0.393494	0.391768	0.388183	0.386777	0.385278	0.385735	0.385653	0.38491	0.384023	0.384036	0.384255	0.38627	0.385503	0.385652	0.385776	0.386057	0.386412	0.388256	0.38765	0.386688	0.387499	0.387909	0.387622
0.493899	0.489131	0.505105	0.501599	0.498841	0.485321	0.47833	0.472059	0.460347	0.454181	0.450637	0.450931	0.452492	0.450126	0.451408	0.452617	0.45321	0.454986	0.454957	0.454924	0.455822	0.452925	0.452868	0.450532	0.448363	0.446222	0.446396	0.444799	0.443125	0.439279	0.437417	0.436135	0.436828	0.436711	0.436144	0.435469	0.435682	0.436031	0.438259	0.437677	0.437724	0.437917	0.438476	0.438731	0.440841	0.440105	0.439107	0.439714	0.440549	0.439911
0.515165	0.510598	0.52701	0.521885	0.517814	0.503502	0.495427	0.488534	0.476212	0.469183	0.464937	0.464406	0.465487	0.463857	0.46382	0.465034	0.465341	0.466331	0.465897	0.466119	0.466623	0.463579	0.463038	0.460628	0.458308	0.456019	0.455941	0.454262	0.452217	0.447991	0.446056	0.444503	0.444985	0.445037	0.443883	0.442916	0.442697	0.442977	0.445021	0.444009	0.444159	0.44413	0.444279	0.444404	0.446324	0.445284	0.444231	0.444822	0.445164	0.44434
0.507428	0.502098	0.517946	0.514537	0.511676	0.497267	0.489425	0.482738	0.470205	0.464025	0.459846	0.45958	0.461588	0.458907	0.459279	0.460113	0.460998	0.462244	0.460895	0.460854	0.46188	0.458619	0.45858	0.45588	0.453518	0.451453	0.451212	0.449449	0.447446	0.44347	0.441378	0.439885	0.44027	0.440126	0.439101	0.43823	0.438267	0.438397	0.440523	0.439684	0.439661	0.439585	0.439892	0.440011	0.441794	0.440876	0.439692	0.440174	0.440678	0.439873
0.514139	0.510616	0.527382	0.523762	0.520127	0.506626	0.498919	0.492784	0.480695	0.47498	0.470324	0.47063	0.472536	0.469838	0.47078	0.471667	0.472291	0.473633	0.472847	0.472566	0.473601	0.470338	0.46998	0.467523	0.465159	0.463283	0.463284	0.46159	0.459631	0.455655	0.453726	0.452351	0.452714	0.452816	0.452234	0.451395	0.451161	0.451484	0.453885	0.452952	0.452933	0.452985	0.45332	0.45381	0.455693	0.454793	0.45363	0.45429	0.454992	0.454152
0.478767	0.470052	0.484465	0.480148	0.475903	0.461543	0.45456	0.448206	0.436748	0.430068	0.426227	0.425683	0.427072	0.424419	0.424637	0.425177	0.425344	0.425954	0.425285	0.42467	0.425487	0.422407	0.422418	0.419548	0.417658	0.41561	0.415654	0.41398	0.412392	0.408482	0.407032	0.405619	0.405586	0.405592	0.404875	0.403706	0.403555	0.403565	0.405756	0.404862	0.404604	0.404487	0.404597	0.404626	0.406216	0.405135	0.403988	0.404643	0.404809	0.403982
0.507941	0.49877	0.511979	0.507273	0.502183	0.488075	0.479941	0.4729	0.46055	0.454629	0.449488	0.448679	0.449852	0.447078	0.446707	0.447198	0.447174	0.447547	0.446971	0.446454	0.446789	0.443795	0.443581	0.440883	0.439002	0.436934	0.437096	0.435609	0.433712	0.430232	0.428418	0.426628	0.426909	0.427001	0.426171	0.425073	0.424888	0.425094	0.427291	0.426027	0.425829	0.425691	0.425934	0.425882	0.427419	0.426447	0.425169	0.425731	0.425832	0.42497
0.492146	0.479474	0.489783	0.483273	0.477199	0.46283	0.45466	0.446705	0.434543	0.428217	0.422163	0.420845	0.422117	0.418834	0.418568	0.418503	0.417932	0.418351	0.417569	0.416903	0.416863	0.413844	0.413224	0.410764	0.40909	0.407053	0.406998	0.405495	0.403892	0.400257	0.399012	0.397373	0.39791	0.397819	0.396863	0.39584	0.395613	0.395803	0.39744	0.396417	0.395983	0.395939	0.396013	0.395909	0.397061	0.396049	0.394924	0.395381	0.395473	0.394645
0.529142	0.519694	0.534484	0.528701	0.525248	0.510511	0.503251	0.497134	0.485446	0.478859	0.473764	0.472356	0.474016	0.470635	0.470109	0.470169	0.469761	0.470177	0.469036	0.468352	0.468606	0.465134	0.465142	0.462677	0.460711	0.458868	0.459079	0.457753	0.456075	0.452268	0.450968	0.449619	0.450226	0.450382	0.449339	0.448347	0.448192	0.44816	0.450504	0.449143	0.448715	0.448797	0.448482	0.448152	0.449864	0.448701	0.447339	0.447578	0.447517	0.446652
0.491099	0.484936	0.497938	0.496086	0.49283	0.480149	0.473838	0.468804	0.458223	0.451999	0.448608	0.448382	0.450328	0.446518	0.446158	0.446641	0.446169	0.446856	0.445898	0.445201	0.446111	0.442642	0.442806	0.44058	0.43918	0.437611	0.438359	0.437274	0.435785	0.432417	0.431166	0.430576	0.431254	0.431378	0.430702	0.429917	0.430172	0.430144	0.432192	0.430509	0.430517	0.429975	0.429999	0.429499	0.43088	0.429342	0.427822	0.427671	0.42793	0.427158
0.455963	0.444119	0.449995	0.443495	0.437715	0.423569	0.414143	0.407416	0.397243	0.390447	0.385709	0.384404	0.385183	0.381087	0.380459	0.379677	0.378639	0.379023	0.377572	0.376567	0.376563	0.373314	0.37297	0.370798	0.369003	0.367224	0.367157	0.366276	0.364394	0.361526	0.359965	0.359458	0.359322	0.359667	0.358825	0.357988	0.357916	0.357874	0.359295	0.358065	0.358059	0.357498	0.357461	0.357135	0.35824	0.357147	0.355855	0.35595	0.356213	0.355493
0.440959	0.430158	0.438321	0.43345	0.428235	0.414546	0.40636	0.400671	0.390247	0.38429	0.380248	0.379282	0.379787	0.377515	0.37683	0.376212	0.376069	0.37621	0.375194	0.374356	0.374369	0.371008	0.370973	0.369021	0.367133	0.365134	0.364996	0.364038	0.362266	0.359156	0.357606	0.357043	0.356758	0.35713	0.356454	0.355782	0.355574	0.355829	0.357463	0.356283	0.356383	0.356141	0.356372	0.355976	0.357305	0.356261	0.355035	0.355443	0.355709	0.355166
0.457373	0.450901	0.460079	0.456704	0.452317	0.439511	0.431981	0.42598	0.415581	0.410048	0.405887	0.405322	0.407196	0.404258	0.40446	0.404132	0.404055	0.404928	0.40391	0.403023	0.403906	0.400804	0.400922	0.398473	0.396581	0.394761	0.395083	0.393813	0.391963	0.388568	0.387106	0.386325	0.386545	0.386815	0.386226	0.385552	0.38569	0.385959	0.387845	0.386699	0.386993	0.386864	0.387095	0.387116	0.388599	0.38772	0.386558	0.386892	0.38738	0.386882
0.502277	0.498716	0.512855	0.50861	0.506097	0.491087	0.483522	0.477973	0.466524	0.460212	0.456071	0.455887	0.458063	0.455378	0.456001	0.45642	0.45608	0.457377	0.45669	0.456037	0.456622	0.453031	0.452867	0.450056	0.447966	0.445654	0.445756	0.444136	0.441806	0.437898	0.436229	0.435167	0.434863	0.435073	0.434199	0.433708	0.43338	0.433612	0.435624	0.434418	0.434687	0.434364	0.434453	0.434217	0.435935	0.434848	0.433511	0.433872	0.433992	0.433403
0.48146	0.472692	0.482227	0.477093	0.471455	0.456953	0.447507	0.440267	0.429671	0.423023	0.417897	0.417157	0.418561	0.415659	0.41543	0.415686	0.415442	0.416144	0.415328	0.414391	0.414577	0.4114	0.41079	0.408292	0.406122	0.404199	0.403837	0.402199	0.400189	0.396576	0.394973	0.3937	0.393478	0.393605	0.39292	0.392095	0.391847	0.391908	0.393643	0.392403	0.392701	0.392348	0.392582	0.392472	0.393886	0.393046	0.392176	0.392448	0.392629	0.392136
0.477677	0.471662	0.485097	0.481966	0.477593	0.464219	0.455861	0.450132	0.439577	0.433	0.428873	0.428139	0.430505	0.428112	0.429176	0.430467	0.431052	0.432396	0.431914	0.431454	0.432332	0.429493	0.429222	0.426601	0.42497	0.422947	0.42299	0.421498	0.419588	0.415756	0.414335	0.413214	0.413432	0.413523	0.412751	0.412022	0.412289	0.412747	0.414609	0.413494	0.414098	0.414066	0.414501	0.414721	0.416411	0.415669	0.414574	0.415063	0.415553	0.415244
0.478083	0.472493	0.48547	0.481866	0.478203	0.465013	0.456621	0.45119	0.440793	0.434374	0.430049	0.429939	0.432312	0.429718	0.431041	0.432184	0.432235	0.433513	0.433468	0.433166	0.434537	0.431174	0.431122	0.428969	0.427026	0.424918	0.424945	0.424007	0.421733	0.41796	0.416694	0.415567	0.415973	0.416067	0.415474	0.414502	0.414959	0.415164	0.417319	0.416259	0.41674	0.416717	0.417225	0.417411	0.419163	0.418571	0.417567	0.418441	0.418948	0.418682
0.474621	0.468533	0.479811	0.475853	0.471531	0.457826	0.450178	0.443938	0.433351	0.42699	0.422895	0.423746	0.42566	0.423214	0.423607	0.424355	0.424617	0.426235	0.425479	0.425327	0.426322	0.423287	0.423305	0.420913	0.419219	0.417442	0.41769	0.416216	0.41397	0.410467	0.408874	0.407935	0.407838	0.408052	0.407496	0.406645	0.406824	0.407083	0.409062	0.407717	0.408338	0.408129	0.408416	0.408752	0.410577	0.409892	0.408928	0.409274	0.409779	0.409467
0.482465	0.474121	0.483119	0.475953	0.469206	0.454456	0.445476	0.437844	0.426217	0.419342	0.414532	0.412808	0.414301	0.411612	0.411425	0.4116	0.410726	0.412065	0.410861	0.410295	0.41133	0.407625	0.407294	0.404586	0.402412	0.40013	0.400005	0.398447	0.395785	0.392297	0.390392	0.389105	0.388864	0.388745	0.387779	0.386495	0.386379	0.386387	0.388017	0.386663	0.386852	0.386431	0.386582	0.386333	0.387802	0.386822	0.385684	0.386083	0.386378	0.385946
0.482785	0.47441	0.484351	0.479829	0.475089	0.46105	0.451779	0.445285	0.433611	0.427262	0.423244	0.422008	0.423687	0.421016	0.420935	0.421566	0.421201	0.422827	0.42185	0.421031	0.422094	0.418845	0.418851	0.416277	0.414161	0.412112	0.411819	0.410273	0.408073	0.404614	0.402513	0.401597	0.401373	0.401478	0.400558	0.399554	0.399603	0.399837	0.401639	0.400292	0.40045	0.400267	0.400434	0.400736	0.402155	0.401097	0.400039	0.400524	0.40109	0.400656
0.517452	0.513202	0.528112	0.525196	0.521664	0.508171	0.499349	0.493264	0.48213	0.475942	0.471607	0.471836	0.474251	0.47138	0.472566	0.473447	0.473873	0.475767	0.474978	0.474518	0.476234	0.47238	0.472481	0.469903	0.468013	0.46589	0.466356	0.464561	0.462378	0.45831	0.456982	0.455842	0.455996	0.45628	0.455703	0.454634	0.454621	0.454921	0.457262	0.456162	0.45626	0.456064	0.456595	0.456809	0.458646	0.457677	0.456514	0.457194	0.457745	0.457276
0.474172	0.466236	0.478336	0.474243	0.469434	0.455509	0.447367	0.440674	0.42989	0.423728	0.41961	0.418642	0.420488	0.417366	0.417251	0.417571	0.417665	0.418226	0.417944	0.417126	0.417634	0.414665	0.414497	0.412299	0.41026	0.408405	0.408323	0.407101	0.404864	0.401357	0.399645	0.398962	0.398662	0.398673	0.398207	0.397092	0.396958	0.397282	0.399109	0.397983	0.397884	0.39776	0.398033	0.397812	0.399156	0.398165	0.397198	0.397736	0.398315	0.397483
0.509052	0.502821	0.514898	0.510463	0.505792	0.492117	0.483322	0.477756	0.466403	0.459911	0.455822	0.455163	0.456681	0.453888	0.453435	0.454128	0.453693	0.454431	0.453653	0.453223	0.454268	0.450397	0.450574	0.448028	0.445935	0.444119	0.44457	0.44293	0.44087	0.437223	0.435673	0.434435	0.434365	0.434589	0.433771	0.432642	0.432471	0.432808	0.434769	0.433224	0.433231	0.432856	0.433178	0.432958	0.434118	0.433094	0.431949	0.432133	0.432443	0.431702
0.514844	0.504539	0.517573	0.512173	0.507317	0.493013	0.484923	0.478968	0.467327	0.460962	0.455601	0.455614	0.457364	0.453661	0.453707	0.453964	0.453305	0.454805	0.45385	0.452843	0.453535	0.450265	0.450336	0.448103	0.446263	0.444411	0.44473	0.443506	0.441822	0.438285	0.436731	0.435872	0.436167	0.43653	0.435583	0.434855	0.434885	0.435174	0.437083	0.435864	0.436076	0.435846	0.436098	0.435691	0.437505	0.436012	0.43495	0.43539	0.435729	0.434964
0.517644	0.506709	0.517881	0.511489	0.505894	0.491759	0.483062	0.477232	0.465098	0.458493	0.453397	0.452459	0.454032	0.449999	0.449814	0.449526	0.448884	0.449661	0.448499	0.447233	0.447712	0.44413	0.444064	0.441809	0.440197	0.438471	0.438812	0.437826	0.435713	0.432477	0.430951	0.430331	0.430517	0.431081	0.430256	0.429193	0.429351	0.4296	0.43163	0.430049	0.4302	0.429915	0.430133	0.429962	0.431256	0.43026	0.429267	0.429503	0.429875	0.429352
0.444037	0.43146	0.436813	0.430914	0.425439	0.411089	0.404699	0.399667	0.389201	0.384018	0.379576	0.378026	0.378657	0.374536	0.373802	0.372825	0.372109	0.371697	0.37036	0.369593	0.370181	0.367256	0.366573	0.364327	0.363243	0.361295	0.361682	0.360728	0.359212	0.356696	0.355296	0.354655	0.35465	0.354816	0.353966	0.35287	0.35319	0.353156	0.354925	0.353129	0.353332	0.352945	0.352619	0.351992	0.352923	0.351702	0.350536	0.350593	0.35046	0.349966
0.478789	0.467466	0.475191	0.469484	0.464618	0.449896	0.443065	0.438178	0.428438	0.422251	0.417837	0.417399	0.418481	0.414349	0.414082	0.413714	0.412918	0.412949	0.4116	0.41088	0.411797	0.408147	0.407789	0.405725	0.403817	0.402184	0.402516	0.401943	0.399851	0.397121	0.395625	0.39494	0.395189	0.395616	0.394931	0.39361	0.394666	0.394459	0.396229	0.394737	0.395313	0.394694	0.394789	0.394452	0.395769	0.394758	0.393471	0.393859	0.393953	0.393308
0.438629	0.426559	0.433505	0.428634	0.423749	0.410373	0.403259	0.398501	0.388942	0.383519	0.379697	0.378694	0.379965	0.376548	0.376637	0.375655	0.375559	0.375687	0.374523	0.373634	0.374226	0.371178	0.370735	0.368911	0.367196	0.365663	0.365692	0.364906	0.363066	0.36032	0.358968	0.358253	0.357935	0.358317	0.35788	0.356969	0.357339	0.357602	0.359358	0.357949	0.358724	0.358311	0.358466	0.358319	0.359488	0.358321	0.357173	0.357605	0.357794	0.357477
0.449679	0.441298	0.447903	0.443011	0.43896	0.425287	0.419005	0.413375	0.403121	0.398036	0.394132	0.393214	0.394776	0.391156	0.391596	0.390875	0.39114	0.391469	0.390506	0.389524	0.390117	0.387255	0.386783	0.384361	0.382576	0.380937	0.380985	0.379938	0.378092	0.374798	0.373467	0.372672	0.372502	0.372591	0.371931	0.370905	0.371555	0.371703	0.373577	0.37206	0.372733	0.372014	0.372226	0.371916	0.373464	0.372366	0.371083	0.371688	0.371758	0.371229
0.477314	0.46828	0.477752	0.471151	0.467388	0.452585	0.444956	0.438811	0.42873	0.422501	0.418965	0.417881	0.419456	0.416584	0.416957	0.41675	0.416646	0.416996	0.416409	0.415413	0.41653	0.412949	0.412491	0.409934	0.408158	0.405852	0.405639	0.404557	0.402437	0.39908	0.397526	0.396421	0.396096	0.39632	0.395606	0.394505	0.395195	0.395377	0.397265	0.39575	0.396427	0.396021	0.396106	0.395986	0.397736	0.396734	0.395385	0.396057	0.396211	0.395679
0.50388	0.495877	0.507553	0.503267	0.498218	0.482854	0.475969	0.470323	0.459698	0.454115	0.45024	0.449465	0.451865	0.449255	0.450125	0.449919	0.451008	0.452442	0.451006	0.450172	0.451736	0.448497	0.448385	0.445305	0.443491	0.441626	0.441308	0.440008	0.438071	0.434355	0.432907	0.431645	0.431404	0.431875	0.430936	0.42967	0.430725	0.430913	0.433045	0.431534	0.432565	0.431897	0.432287	0.431832	0.43412	0.432737	0.431525	0.432261	0.432516	0.432011
0.467782	0.460305	0.470748	0.465908	0.462127	0.44824	0.441275	0.436243	0.426152	0.420473	0.416836	0.417293	0.419031	0.416573	0.417721	0.418	0.418821	0.42005	0.419586	0.418791	0.420264	0.417306	0.416542	0.414399	0.412453	0.410417	0.410644	0.409454	0.407343	0.404163	0.402472	0.401482	0.401529	0.401873	0.400946	0.400175	0.400972	0.401214	0.403235	0.401772	0.403016	0.402836	0.403124	0.403324	0.405124	0.40419	0.403303	0.403917	0.404478	0.404184
0.472035	0.464554	0.47605	0.47155	0.467287	0.454006	0.446577	0.441596	0.432216	0.426167	0.422835	0.422348	0.424651	0.422295	0.423383	0.42456	0.425019	0.42646	0.425786	0.425787	0.427126	0.42404	0.423629	0.421518	0.419711	0.417703	0.417623	0.416533	0.414613	0.41135	0.409712	0.409009	0.409073	0.409429	0.408618	0.407677	0.408354	0.408742	0.411043	0.409711	0.410842	0.410712	0.410953	0.41101	0.413163	0.412318	0.411428	0.412254	0.412619	0.412227
0.474877	0.467357	0.477623	0.471978	0.468443	0.454919	0.447177	0.441696	0.431681	0.4258	0.422297	0.422558	0.42414	0.421402	0.421918	0.422579	0.423104	0.424395	0.42334	0.423672	0.424601	0.421892	0.421363	0.418801	0.416903	0.414814	0.415034	0.413634	0.411548	0.408131	0.406303	0.405203	0.405075	0.405581	0.404494	0.403391	0.404273	0.404356	0.406425	0.404814	0.405769	0.405538	0.405442	0.405355	0.407262	0.406446	0.405389	0.406026	0.406373	0.405933
0.516169	0.511158	0.524269	0.518499	0.513798	0.499004	0.491326	0.485813	0.474874	0.467831	0.4644	0.463744	0.465678	0.463355	0.464687	0.464837	0.465491	0.467147	0.466557	0.466256	0.467566	0.464084	0.463788	0.461462	0.459456	0.457411	0.457159	0.456044	0.4535	0.449861	0.448209	0.446998	0.447043	0.44718	0.446251	0.444985	0.445775	0.446162	0.448274	0.446693	0.44778	0.447235	0.44777	0.447694	0.449668	0.448535	0.447288	0.44826	0.448886	0.448267
0.489988	0.482585	0.493544	0.488164	0.484417	0.469707	0.461993	0.455621	0.444847	0.438995	0.434872	0.434221	0.436469	0.433474	0.434462	0.434503	0.435052	0.436242	0.435232	0.434964	0.43607	0.432604	0.432706	0.430155	0.427876	0.425991	0.425673	0.424548	0.422187	0.418907	0.416965	0.416015	0.415544	0.415986	0.41495	0.413675	0.414479	0.41462	0.416878	0.415201	0.416137	0.415671	0.41598	0.415799	0.417716	0.416716	0.415718	0.416277	0.416654	0.416017
0.496314	0.48877	0.500987	0.495459	0.490847	0.477076	0.468616	0.46394	0.452654	0.44654	0.443295	0.443012	0.445007	0.441705	0.442631	0.443076	0.443532	0.444907	0.444347	0.443798	0.44481	0.441515	0.441359	0.439423	0.437007	0.435588	0.435609	0.434107	0.432082	0.428368	0.427156	0.426076	0.425864	0.426286	0.425573	0.424386	0.425177	0.425273	0.42769	0.426048	0.426958	0.426689	0.427044	0.427101	0.429056	0.4277	0.426793	0.427668	0.42813	0.427721
0.463614	0.452781	0.46222	0.456219	0.451287	0.436923	0.42955	0.423692	0.41357	0.407293	0.403798	0.402513	0.404272	0.400988	0.401386	0.401192	0.401249	0.401998	0.400331	0.400356	0.400901	0.397976	0.39771	0.395222	0.393391	0.391573	0.39191	0.390487	0.388546	0.385155	0.383754	0.382933	0.382647	0.382923	0.381995	0.380851	0.381517	0.38131	0.383491	0.381939	0.382439	0.38217	0.38224	0.382245	0.383733	0.382498	0.381633	0.382223	0.382483	0.381917
0.512707	0.504919	0.515952	0.511702	0.505601	0.491117	0.483402	0.477675	0.466638	0.460984	0.456554	0.455911	0.45753	0.45458	0.454553	0.454516	0.454774	0.455022	0.454529	0.453464	0.454827	0.451498	0.451142	0.448623	0.44655	0.444894	0.444826	0.443809	0.441692	0.438128	0.436587	0.435404	0.435449	0.43576	0.435122	0.433587	0.434218	0.434472	0.436644	0.434824	0.435508	0.43518	0.43516	0.435015	0.43646	0.435194	0.433915	0.434566	0.434616	0.434192
0.531793	0.521683	0.535295	0.530296	0.526849	0.511784	0.504881	0.49887	0.488632	0.483186	0.478244	0.477312	0.480335	0.476214	0.476868	0.476958	0.477006	0.478206	0.477318	0.47665	0.477682	0.474496	0.474328	0.472121	0.470257	0.468634	0.469013	0.467763	0.465676	0.462565	0.461119	0.460095	0.46053	0.460871	0.459979	0.458768	0.459585	0.459748	0.462156	0.460188	0.460903	0.460484	0.460413	0.460301	0.461892	0.46064	0.459338	0.459835	0.460047	0.459257
0.512151	0.499403	0.506969	0.49952	0.494774	0.478884	0.471457	0.465377	0.454429	0.447782	0.442643	0.441261	0.442094	0.438266	0.438174	0.436959	0.436394	0.436314	0.434989	0.434121	0.434854	0.431583	0.431329	0.429174	0.427114	0.425582	0.425698	0.424705	0.422794	0.419498	0.418322	0.417338	0.417165	0.417865	0.416683	0.415636	0.416151	0.416262	0.418037	0.415936	0.41656	0.415881	0.415803	0.415459	0.416881	0.415719	0.414192	0.414595	0.414582	0.414162
0.467311	0.456905	0.4659	0.460152	0.455811	0.443037	0.438033	0.432473	0.423931	0.418233	0.414727	0.413575	0.415105	0.411354	0.411319	0.410121	0.410033	0.410249	0.409132	0.4083	0.408693	0.405999	0.405266	0.403544	0.401977	0.400729	0.400553	0.400619	0.399022	0.396266	0.395321	0.394672	0.394954	0.394676	0.394538	0.393083	0.393374	0.393469	0.395227	0.393617	0.393599	0.393165	0.393078	0.392401	0.393334	0.392181	0.390699	0.391036	0.390669	0.390212
0.498879	0.489312	0.498895	0.494348	0.490212	0.477642	0.471918	0.467014	0.45832	0.452226	0.449629	0.448908	0.451108	0.448298	0.44872	0.448577	0.449081	0.449384	0.448549	0.447889	0.449055	0.446181	0.445733	0.444249	0.442318	0.441523	0.441431	0.441482	0.440044	0.43718	0.436204	0.435725	0.436387	0.436922	0.43682	0.435653	0.436415	0.436414	0.438961	0.437535	0.438122	0.437736	0.438165	0.438053	0.439376	0.438214	0.437039	0.437803	0.437858	0.437361
0.454296	0.44401	0.45301	0.446858	0.443268	0.430723	0.424798	0.41966	0.41143	0.40531	0.401978	0.401511	0.402884	0.400639	0.400902	0.399886	0.400206	0.400218	0.398981	0.398206	0.398853	0.396012	0.395064	0.393447	0.391644	0.390532	0.389956	0.389365	0.38761	0.384898	0.383603	0.382855	0.383115	0.383008	0.382879	0.381577	0.381941	0.381892	0.383804	0.382267	0.382779	0.382338	0.382578	0.382183	0.383047	0.382356	0.380952	0.381607	0.381444	0.380987
0.43724	0.426016	0.432224	0.425614	0.420458	0.407593	0.402428	0.396765	0.387685	0.382079	0.378582	0.377754	0.379646	0.376522	0.376148	0.376162	0.376055	0.376407	0.375255	0.374485	0.375244	0.372596	0.371322	0.369897	0.367932	0.366741	0.36616	0.365543	0.36408	0.360988	0.359853	0.359116	0.359178	0.358839	0.358711	0.357731	0.358266	0.358012	0.359991	0.358773	0.359005	0.358783	0.358964	0.358838	0.35976	0.359059	0.35784	0.358392	0.358567	0.358106
0.478447	0.467701	0.477379	0.470282	0.465914	0.451646	0.444616	0.439535	0.431106	0.424867	0.421122	0.421043	0.422675	0.420414	0.421154	0.421105	0.421801	0.422602	0.422233	0.421393	0.422639	0.419564	0.418761	0.416974	0.415258	0.413561	0.413128	0.412659	0.410959	0.407758	0.406378	0.405601	0.405993	0.405799	0.40577	0.404659	0.405215	0.405039	0.407627	0.40588	0.406836	0.406945	0.407113	0.407054	0.408507	0.407515	0.406548	0.407409	0.407292	0.406865
0.505846	0.497215	0.50791	0.501543	0.497201	0.482344	0.475049	0.469437	0.460242	0.453982	0.450301	0.450312	0.452725	0.450327	0.450816	0.450837	0.451846	0.452755	0.451958	0.451317	0.451723	0.449431	0.448125	0.446024	0.443765	0.44199	0.441677	0.440494	0.438797	0.435152	0.43377	0.432896	0.432855	0.432992	0.432384	0.431067	0.431807	0.431864	0.434159	0.432479	0.433182	0.432932	0.433309	0.433247	0.434698	0.433895	0.432613	0.433381	0.43347	0.43314
0.466008	0.457122	0.467132	0.460479	0.456409	0.443373	0.435962	0.431161	0.422715	0.417057	0.413343	0.413427	0.416093	0.414043	0.414567	0.414545	0.415432	0.416357	0.415324	0.415288	0.416175	0.413181	0.412445	0.410671	0.408626	0.406886	0.406371	0.406008	0.404045	0.400981	0.39959	0.398812	0.399193	0.398981	0.398701	0.397706	0.398195	0.398294	0.400602	0.399378	0.400091	0.400215	0.4007	0.400991	0.402275	0.401844	0.401062	0.401938	0.402268	0.402209
0.465858	0.45591	0.466662	0.460707	0.455557	0.443015	0.436223	0.430664	0.422099	0.416403	0.413048	0.413235	0.415341	0.413134	0.413827	0.414289	0.414722	0.415666	0.414975	0.414534	0.415668	0.41302	0.412147	0.410233	0.408494	0.406793	0.406383	0.405411	0.403733	0.400752	0.399547	0.398568	0.3986	0.39872	0.39851	0.397187	0.397897	0.397903	0.400694	0.399208	0.400078	0.399948	0.400569	0.400599	0.402284	0.401651	0.400949	0.401821	0.402235	0.402031
0.474108	0.46394	0.474185	0.46786	0.462775	0.450426	0.443416	0.437735	0.429176	0.422832	0.419543	0.419935	0.422527	0.419632	0.420449	0.420484	0.421476	0.422024	0.421327	0.421296	0.422172	0.419232	0.417989	0.416275	0.414459	0.412755	0.412065	0.411467	0.409631	0.406019	0.404668	0.403775	0.40389	0.403958	0.403398	0.402346	0.402606	0.402736	0.405295	0.403975	0.404379	0.404606	0.404891	0.40501	0.406467	0.405951	0.404954	0.40589	0.406157	0.405794
0.512279	0.504286	0.51386	0.508083	0.502602	0.488624	0.481201	0.474483	0.465349	0.457964	0.454378	0.45387	0.456352	0.453766	0.454475	0.454621	0.455326	0.456798	0.455469	0.455244	0.456173	0.452874	0.451994	0.449922	0.448108	0.446044	0.445468	0.444562	0.442448	0.439039	0.437183	0.436277	0.436167	0.436176	0.435636	0.434519	0.434869	0.434906	0.437471	0.435642	0.436403	0.436289	0.436602	0.436654	0.438185	0.437217	0.436221	0.43717	0.437142	0.436774
0.464255	0.451769	0.459398	0.450748	0.445073	0.431003	0.423277	0.416658	0.406793	0.40157	0.396792	0.396135	0.397632	0.394696	0.3952	0.394865	0.394807	0.395403	0.394431	0.393587	0.393953	0.391503	0.390348	0.388421	0.386524	0.384629	0.383956	0.38321	0.381153	0.37813	0.376481	0.375771	0.375426	0.375203	0.374856	0.373498	0.374086	0.373723	0.37579	0.374445	0.374762	0.374528	0.374838	0.374785	0.376108	0.375265	0.374275	0.375111	0.375168	0.374961
0.47772	0.466471	0.473764	0.466791	0.46017	0.447515	0.440294	0.434796	0.424863	0.418931	0.414928	0.414478	0.416255	0.413699	0.413876	0.413764	0.414295	0.414754	0.414224	0.413131	0.414363	0.410981	0.410259	0.408441	0.406592	0.404695	0.404202	0.403281	0.401411	0.398186	0.396602	0.395682	0.395714	0.395444	0.395179	0.39344	0.393883	0.393739	0.395917	0.394202	0.394902	0.394876	0.39507	0.394795	0.395785	0.39512	0.3941	0.394942	0.394895	0.394476
0.475283	0.464518	0.474591	0.468772	0.462877	0.450549	0.443526	0.437816	0.428811	0.422957	0.41914	0.418655	0.420941	0.417699	0.418005	0.417781	0.418941	0.419026	0.418107	0.41737	0.417889	0.415164	0.414377	0.412563	0.410556	0.409268	0.408685	0.408107	0.406151	0.402933	0.401642	0.400911	0.400598	0.400701	0.400165	0.398883	0.399518	0.399289	0.401682	0.400128	0.400631	0.400502	0.400859	0.40055	0.401932	0.401206	0.400083	0.400872	0.400973	0.400457
0.517494	0.508644	0.519649	0.513412	0.508537	0.495084	0.489095	0.482603	0.473407	0.467471	0.463856	0.462933	0.465578	0.462959	0.463506	0.463194	0.464024	0.464828	0.464168	0.463323	0.464677	0.461247	0.461075	0.459083	0.457026	0.456091	0.455653	0.45504	0.453158	0.449901	0.448818	0.447864	0.448265	0.448226	0.447988	0.446523	0.447077	0.447249	0.449717	0.448062	0.448575	0.448383	0.448533	0.448333	0.449806	0.448598	0.447462	0.44836	0.448297	0.447482
0.522602	0.511936	0.521627	0.515464	0.510113	0.496752	0.490115	0.484149	0.474104	0.468257	0.463412	0.463237	0.465669	0.462114	0.462659	0.462313	0.462883	0.463554	0.462469	0.461705	0.462404	0.459679	0.458891	0.45755	0.455588	0.454412	0.454247	0.453531	0.451976	0.449039	0.447802	0.447213	0.447489	0.44759	0.447203	0.445978	0.446448	0.446515	0.448979	0.447225	0.447674	0.447549	0.447859	0.447515	0.448632	0.447843	0.446603	0.447535	0.447373	0.446757
0.498558	0.482548	0.487529	0.477862	0.472167	0.457636	0.450078	0.444074	0.434373	0.426799	0.422411	0.42074	0.421538	0.41772	0.417226	0.415718	0.415209	0.415079	0.41347	0.41265	0.412608	0.409989	0.409361	0.406957	0.405476	0.403974	0.403589	0.40306	0.401347	0.398587	0.396989	0.396174	0.396436	0.396562	0.395942	0.394575	0.394849	0.394648	0.396633	0.39458	0.39484	0.394475	0.394432	0.394055	0.394736	0.393875	0.392663	0.393081	0.392554	0.392223
0.469898	0.459961	0.467667	0.462511	0.459649	0.447392	0.442725	0.438902	0.430554	0.426057	0.423184	0.42309	0.42519	0.421207	0.421028	0.420602	0.420052	0.420629	0.418828	0.418407	0.419303	0.416823	0.415959	0.415161	0.413582	0.413096	0.413234	0.412941	0.41185	0.409412	0.408369	0.40796	0.408748	0.408891	0.408721	0.407338	0.408233	0.408026	0.409956	0.407941	0.408308	0.407898	0.408053	0.407518	0.4085	0.407449	0.406004	0.406376	0.406193	0.40582
0.477421	0.465133	0.471105	0.464011	0.461161	0.448601	0.442865	0.438043	0.430133	0.425087	0.421887	0.421736	0.423802	0.420419	0.419829	0.419498	0.418967	0.419243	0.417626	0.416921	0.41807	0.415206	0.414781	0.413724	0.412245	0.411166	0.411727	0.411497	0.410276	0.407716	0.406755	0.406221	0.407282	0.407124	0.407325	0.405993	0.407077	0.406902	0.409129	0.407512	0.408017	0.407849	0.407965	0.40789	0.409084	0.408131	0.407046	0.407864	0.407857	0.407746
0.446794	0.434317	0.440331	0.434989	0.431285	0.418654	0.412973	0.409442	0.400875	0.396332	0.39342	0.393153	0.39516	0.39169	0.391641	0.391172	0.390793	0.390593	0.388929	0.388329	0.389326	0.386395	0.38568	0.384344	0.382932	0.381495	0.381576	0.380951	0.379518	0.376857	0.375699	0.374996	0.375531	0.375306	0.375272	0.374088	0.374546	0.374254	0.376093	0.374458	0.375022	0.3745	0.374586	0.374317	0.375364	0.374318	0.373187	0.373615	0.373562	0.373295
0.410054	0.394604	0.395403	0.387759	0.381876	0.369586	0.362882	0.357331	0.349299	0.344529	0.340839	0.339785	0.340944	0.337517	0.336676	0.336054	0.335314	0.334981	0.333267	0.332365	0.332691	0.330075	0.329248	0.327698	0.325816	0.32473	0.3243	0.323634	0.322006	0.319738	0.318335	0.317587	0.317952	0.317567	0.317108	0.316198	0.316538	0.316188	0.317684	0.316421	0.317072	0.316552	0.316499	0.316403	0.317195	0.316554	0.315398	0.315953	0.316146	0.31583
0.444336	0.430899	0.434575	0.426261	0.420483	0.407011	0.399667	0.394378	0.385959	0.381006	0.377461	0.376677	0.378313	0.375481	0.374572	0.373482	0.372862	0.373039	0.371414	0.37077	0.371033	0.368377	0.367242	0.365412	0.363189	0.361953	0.361618	0.360763	0.35925	0.356656	0.355094	0.354291	0.354461	0.354464	0.354135	0.352721	0.35349	0.353228	0.354662	0.353237	0.35393	0.353609	0.353701	0.353538	0.354654	0.354069	0.352863	0.353372	0.353445	0.353227
0.501721	0.490361	0.497841	0.491393	0.487683	0.473578	0.467176	0.462701	0.453821	0.449038	0.446311	0.446774	0.449302	0.446602	0.447087	0.447271	0.447226	0.448146	0.446528	0.446418	0.447699	0.444362	0.443765	0.441849	0.43982	0.438851	0.438058	0.437288	0.435991	0.43283	0.431637	0.43057	0.430984	0.431181	0.430707	0.429511	0.430872	0.430638	0.432994	0.43142	0.432186	0.432212	0.432492	0.432359	0.434134	0.433253	0.432174	0.433032	0.433151	0.433215
0.442583	0.430357	0.43571	0.427947	0.423025	0.409944	0.403349	0.398474	0.389769	0.384834	0.381827	0.381336	0.383239	0.380759	0.380871	0.380923	0.380808	0.381571	0.379726	0.37956	0.380515	0.377674	0.376686	0.375035	0.373014	0.371745	0.371579	0.370468	0.368851	0.366258	0.365062	0.364488	0.364714	0.364619	0.36436	0.363087	0.364085	0.363969	0.365998	0.364521	0.365439	0.365392	0.365678	0.365835	0.367258	0.366881	0.365997	0.366664	0.367083	0.36687
0.434953	0.423141	0.429095	0.420769	0.415095	0.403642	0.396656	0.391267	0.383494	0.378677	0.375123	0.374666	0.376696	0.374599	0.374369	0.374519	0.374439	0.375113	0.373522	0.373232	0.373963	0.371298	0.370491	0.369024	0.366958	0.365976	0.365225	0.364713	0.362999	0.360373	0.358949	0.358218	0.358686	0.358714	0.358133	0.357192	0.357922	0.357868	0.359686	0.358474	0.359353	0.359093	0.359594	0.35967	0.360892	0.360554	0.359715	0.360627	0.36076	0.360866
0.454851	0.44231	0.448114	0.44079	0.436419	0.423614	0.417625	0.412326	0.404102	0.399087	0.395912	0.396623	0.398704	0.396138	0.396124	0.396513	0.396791	0.397364	0.396038	0.396265	0.396693	0.394456	0.393414	0.391965	0.390069	0.388504	0.388641	0.387804	0.38609	0.383338	0.381869	0.381188	0.381537	0.381208	0.381275	0.379985	0.38077	0.380749	0.382797	0.381361	0.382193	0.382068	0.382499	0.382528	0.383854	0.383256	0.382543	0.383233	0.383483	0.383483
0.515079	0.504829	0.515384	0.507327	0.502399	0.489206	0.482482	0.478073	0.46911	0.463952	0.460826	0.461003	0.46362	0.460687	0.461314	0.461856	0.461601	0.463055	0.461559	0.461317	0.462701	0.459653	0.458518	0.456971	0.454544	0.453045	0.452996	0.451911	0.450406	0.446929	0.445354	0.444478	0.444717	0.444679	0.444235	0.442901	0.443955	0.443833	0.446146	0.444564	0.445235	0.445315	0.44571	0.445602	0.447165	0.446552	0.445546	0.446463	0.446718	0.44661
0.469299	0.457321	0.463047	0.455803	0.451147	0.437798	0.43098	0.425166	0.416367	0.411878	0.408755	0.408601	0.410614	0.407872	0.407798	0.408126	0.407968	0.408714	0.406982	0.407061	0.407783	0.405158	0.404595	0.402647	0.400744	0.399375	0.399227	0.39825	0.396521	0.393587	0.392085	0.391365	0.391689	0.391286	0.391214	0.389923	0.390743	0.390366	0.392253	0.390636	0.391435	0.391212	0.391487	0.391597	0.392619	0.391758	0.391024	0.391686	0.391826	0.391608
0.47477	0.462927	0.468802	0.460761	0.455989	0.442802	0.435172	0.42966	0.420932	0.415074	0.412396	0.411496	0.413808	0.410144	0.410269	0.410039	0.409571	0.410237	0.408366	0.408188	0.409136	0.40597	0.405111	0.403556	0.401313	0.399877	0.399579	0.398854	0.397023	0.393929	0.392433	0.391555	0.391719	0.391568	0.391414	0.389903	0.390554	0.390339	0.392354	0.390585	0.391414	0.391042	0.391379	0.391225	0.39247	0.391993	0.390998	0.391657	0.391698	0.391546
0.451752	0.437934	0.443752	0.435212	0.429963	0.417031	0.410862	0.405002	0.39636	0.391167	0.387852	0.387226	0.388732	0.384758	0.384373	0.38426	0.383775	0.383443	0.38235	0.38138	0.38181	0.379368	0.378151	0.377153	0.374605	0.373662	0.373245	0.372377	0.370956	0.368158	0.366562	0.365743	0.365988	0.365849	0.365469	0.36417	0.364808	0.364534	0.366094	0.364537	0.36523	0.364949	0.365002	0.364974	0.366051	0.365303	0.364259	0.365118	0.364885	0.364431
0.506872	0.49792	0.505721	0.49933	0.495778	0.482724	0.47752	0.473597	0.464692	0.460256	0.457313	0.457025	0.459893	0.456603	0.457077	0.457365	0.457373	0.458112	0.457172	0.456866	0.458329	0.455775	0.455053	0.4537	0.452209	0.450947	0.451034	0.4507	0.449078	0.446312	0.444845	0.444383	0.445207	0.444856	0.444931	0.443394	0.444671	0.444448	0.446677	0.444922	0.445623	0.445537	0.445715	0.445685	0.446833	0.44618	0.444819	0.445599	0.445611	0.445131
0.535212	0.521701	0.533171	0.526796	0.522185	0.509794	0.50287	0.498653	0.489199	0.484214	0.47989	0.479477	0.482502	0.47884	0.479294	0.479016	0.478382	0.479496	0.477879	0.477537	0.478872	0.475794	0.475393	0.473947	0.472343	0.471336	0.471292	0.470982	0.469668	0.466535	0.465479	0.465275	0.465846	0.466192	0.466013	0.464746	0.46596	0.465771	0.468243	0.466227	0.466938	0.466884	0.467141	0.467156	0.468446	0.467726	0.466638	0.467341	0.467383	0.467167
0.515336	0.501573	0.508121	0.500774	0.496833	0.483721	0.47732	0.47309	0.46449	0.459243	0.455748	0.454946	0.457226	0.453159	0.453184	0.45259	0.452124	0.45245	0.450706	0.450646	0.45128	0.448603	0.448473	0.447307	0.445339	0.444886	0.44501	0.444816	0.443772	0.440917	0.439426	0.439152	0.439968	0.440176	0.440149	0.43871	0.439857	0.439548	0.441541	0.43965	0.440584	0.440359	0.440416	0.440061	0.441169	0.440615	0.439331	0.439683	0.439809	0.439555
0.442733	0.427752	0.432581	0.424915	0.419746	0.408679	0.404559	0.401015	0.392785	0.38875	0.385857	0.385766	0.387012	0.383061	0.382236	0.381252	0.380372	0.380228	0.378588	0.378408	0.378818	0.376624	0.376496	0.375402	0.374175	0.373548	0.37403	0.373494	0.37251	0.370338	0.369685	0.369444	0.370356	0.370093	0.370134	0.368931	0.36927	0.36907	0.370061	0.368757	0.369124	0.36834	0.368094	0.368051	0.3689	0.368058	0.36673	0.366982	0.36652	0.366368
0.506402	0.494701	0.504164	0.499392	0.497748	0.486486	0.483532	0.481056	0.474558	0.470131	0.469277	0.469256	0.4728	0.469273	0.46957	0.469617	0.469509	0.469666	0.468369	0.468596	0.470091	0.467359	0.467751	0.467139	0.466028	0.464911	0.465832	0.465728	0.46486	0.462518	0.461847	0.461753	0.463202	0.463247	0.46367	0.462547	0.463488	0.463619	0.465151	0.46389	0.464596	0.464671	0.464214	0.464049	0.465676	0.465076	0.463479	0.464213	0.463792	0.463798
0.470475	0.458731	0.467586	0.462745	0.460628	0.449777	0.447157	0.444915	0.437875	0.434543	0.433004	0.433237	0.436211	0.433569	0.434104	0.433645	0.433782	0.43361	0.432706	0.432717	0.433934	0.431328	0.431225	0.430596	0.429115	0.42813	0.428883	0.428323	0.427345	0.424675	0.423798	0.42398	0.425008	0.425112	0.425388	0.424425	0.424951	0.42527	0.426586	0.42532	0.426161	0.426062	0.426138	0.426423	0.427576	0.427196	0.425682	0.426545	0.426118	0.42612
0.422237	0.408872	0.41173	0.405082	0.400481	0.389054	0.384791	0.381727	0.373855	0.370361	0.368204	0.36731	0.369362	0.366141	0.366234	0.365653	0.365061	0.365037	0.363591	0.363175	0.363496	0.361694	0.360885	0.359827	0.358525	0.357071	0.357322	0.356788	0.355439	0.35292	0.352076	0.351645	0.352405	0.352118	0.351882	0.350998	0.351352	0.351331	0.35237	0.351138	0.351615	0.35144	0.351438	0.351482	0.352144	0.351835	0.350605	0.350866	0.350938	0.350754
0.441258	0.425836	0.429209	0.421068	0.415705	0.403171	0.397776	0.393555	0.386283	0.381594	0.379294	0.378372	0.379833	0.377241	0.376726	0.376153	0.375307	0.375084	0.373624	0.373282	0.373643	0.371017	0.370332	0.369208	0.36739	0.365852	0.365892	0.365237	0.363786	0.360977	0.360028	0.35953	0.360171	0.359858	0.359648	0.3587	0.358977	0.358916	0.360203	0.358939	0.359578	0.359449	0.359456	0.35974	0.360488	0.360041	0.358857	0.359515	0.359101	0.359099
0.487145	0.472873	0.478725	0.471764	0.467617	0.454938	0.449818	0.445909	0.437923	0.434359	0.432427	0.432284	0.435408	0.432276	0.432752	0.432467	0.432457	0.433184	0.431819	0.431199	0.43238	0.430117	0.429574	0.42772	0.426192	0.424562	0.424502	0.42369	0.42243	0.419688	0.418532	0.417958	0.418669	0.418459	0.418429	0.417633	0.418175	0.418229	0.419508	0.418284	0.419075	0.419064	0.418877	0.419325	0.420429	0.420205	0.418885	0.419628	0.419409	0.419529
0.426575	0.411621	0.415816	0.406848	0.400989	0.389245	0.38261	0.379033	0.370969	0.366959	0.364866	0.363178	0.365372	0.362486	0.362027	0.361768	0.361368	0.361224	0.360171	0.359309	0.35997	0.357781	0.35644	0.355359	0.353588	0.351808	0.351572	0.350675	0.349405	0.346663	0.345387	0.344864	0.345416	0.344928	0.344723	0.343997	0.344005	0.344039	0.345102	0.343942	0.34455	0.344451	0.344303	0.344514	0.345648	0.345205	0.344085	0.344484	0.344425	0.344504
0.434825	0.421152	0.427052	0.420156	0.414739	0.40428	0.398837	0.39483	0.387556	0.383695	0.382062	0.381503	0.384088	0.381824	0.38204	0.38222	0.381646	0.382073	0.380863	0.380791	0.381595	0.37923	0.378921	0.377585	0.376237	0.374749	0.374427	0.374009	0.372471	0.369877	0.368997	0.368557	0.369265	0.369096	0.36905	0.368246	0.36885	0.36884	0.370251	0.369199	0.369778	0.369959	0.370055	0.370394	0.371547	0.371476	0.370541	0.371179	0.371034	0.371356
0.47336	0.462619	0.470229	0.463286	0.459992	0.447952	0.444716	0.440719	0.43297	0.429246	0.427866	0.428801	0.431474	0.429237	0.429559	0.429897	0.430427	0.430865	0.42965	0.430033	0.430847	0.428684	0.428392	0.427178	0.425301	0.423603	0.423884	0.423182	0.421857	0.418645	0.41758	0.41721	0.418199	0.417955	0.418164	0.417047	0.417791	0.417938	0.419496	0.418635	0.419344	0.419383	0.419634	0.420079	0.421648	0.42143	0.420177	0.421295	0.421003	0.421265
0.512194	0.501031	0.51005	0.502754	0.498459	0.486687	0.482452	0.478841	0.470708	0.466354	0.464957	0.46526	0.468534	0.466089	0.466724	0.467083	0.466807	0.467765	0.466689	0.467042	0.468108	0.465424	0.465272	0.463882	0.462132	0.46056	0.460877	0.460064	0.458684	0.455446	0.454391	0.453897	0.455096	0.454746	0.455034	0.453969	0.454779	0.455149	0.456649	0.455585	0.45654	0.456383	0.456511	0.457262	0.45875	0.45855	0.457393	0.458054	0.45812	0.458291
0.469641	0.455187	0.461004	0.453412	0.449534	0.436891	0.432241	0.427951	0.419553	0.415779	0.413706	0.413328	0.415946	0.413439	0.41343	0.413239	0.413008	0.413496	0.412253	0.411612	0.41284	0.410791	0.410073	0.408604	0.407117	0.405343	0.40543	0.404806	0.403295	0.400316	0.39905	0.398566	0.399214	0.398968	0.398995	0.398067	0.398612	0.398579	0.399889	0.398585	0.399347	0.399321	0.399448	0.399842	0.400893	0.400859	0.399604	0.400403	0.400274	0.400396
0.459917	0.445313	0.450481	0.442241	0.436521	0.424767	0.419135	0.415292	0.406996	0.402709	0.400205	0.400168	0.402477	0.399013	0.399427	0.399042	0.398376	0.398799	0.397805	0.397201	0.398052	0.395558	0.395277	0.393875	0.3921	0.391142	0.390928	0.39011	0.388994	0.386153	0.385166	0.384652	0.385414	0.385089	0.385223	0.383975	0.384391	0.384361	0.385789	0.3846	0.385207	0.38508	0.38506	0.385293	0.386521	0.386167	0.38511	0.385782	0.385446	0.385464
0.452799	0.439073	0.446087	0.438964	0.433394	0.421878	0.418175	0.413945	0.405869	0.402503	0.400191	0.399853	0.402368	0.399359	0.39932	0.399238	0.399197	0.398976	0.397859	0.397661	0.397994	0.396002	0.395823	0.394325	0.392789	0.391689	0.391632	0.391201	0.390066	0.387276	0.38626	0.385973	0.386839	0.386681	0.386999	0.38593	0.386716	0.386668	0.388155	0.386935	0.387532	0.387842	0.387915	0.388157	0.389441	0.389283	0.388107	0.389155	0.388973	0.388982
0.481567	0.468406	0.472807	0.465495	0.460221	0.448075	0.444296	0.439426	0.431308	0.427166	0.4245	0.423709	0.426394	0.422921	0.422604	0.422228	0.421604	0.421208	0.420458	0.419918	0.421003	0.418636	0.418365	0.417168	0.41567	0.414212	0.41432	0.413888	0.412825	0.409924	0.408916	0.408395	0.409286	0.409014	0.409148	0.407888	0.408409	0.408264	0.40964	0.408097	0.408716	0.408393	0.408417	0.408499	0.409605	0.409115	0.40779	0.408315	0.407893	0.407828
0.513113	0.497812	0.506467	0.499876	0.495397	0.483429	0.479371	0.475803	0.467489	0.463195	0.460793	0.460162	0.462691	0.45898	0.459186	0.458615	0.458164	0.458132	0.457054	0.456909	0.457232	0.455064	0.455059	0.454129	0.452409	0.451391	0.451374	0.451046	0.450226	0.447353	0.446259	0.445881	0.447133	0.4471	0.447003	0.445806	0.446503	0.446561	0.44797	0.446392	0.447201	0.447066	0.446972	0.446983	0.448109	0.447711	0.446379	0.446964	0.446517	0.446526
0.50668	0.49009	0.495766	0.48711	0.481977	0.468988	0.464905	0.460467	0.450927	0.446231	0.442663	0.441768	0.443166	0.439618	0.438909	0.438009	0.436744	0.436885	0.4345	0.434106	0.435079	0.432697	0.432312	0.431323	0.430115	0.428814	0.429043	0.428653	0.427525	0.425126	0.424042	0.423391	0.424591	0.424286	0.424311	0.422923	0.423427	0.423416	0.424632	0.422867	0.42343	0.423228	0.422892	0.422765	0.423827	0.423554	0.421987	0.422595	0.421978	0.422011
0.422579	0.40748	0.412282	0.405666	0.401942	0.392167	0.389553	0.386981	0.381411	0.377686	0.376332	0.375588	0.376823	0.373394	0.371926	0.371716	0.370737	0.370443	0.369332	0.369212	0.370028	0.368344	0.368112	0.368086	0.367232	0.366516	0.367602	0.367649	0.366879	0.364917	0.364576	0.364416	0.365326	0.364608	0.364934	0.364093	0.364143	0.363796	0.364883	0.363628	0.363894	0.363307	0.362557	0.362819	0.363314	0.362777	0.361442	0.361783	0.36135	0.360915
0.463571	0.449345	0.455069	0.450263	0.448148	0.438582	0.436873	0.435484	0.429063	0.426013	0.424212	0.424439	0.426847	0.423425	0.422663	0.422547	0.4221	0.421899	0.421038	0.420905	0.421801	0.420034	0.419742	0.419877	0.419123	0.41832	0.419556	0.419458	0.41899	0.416773	0.416171	0.416227	0.417458	0.417261	0.417829	0.416783	0.417087	0.417187	0.418638	0.417165	0.418206	0.417547	0.417057	0.417469	0.418274	0.417656	0.416641	0.417101	0.416823	0.416754
0.435637	0.421405	0.428138	0.422764	0.421919	0.411724	0.410142	0.40955	0.403469	0.400395	0.399358	0.399742	0.40207	0.399773	0.398546	0.3988	0.397881	0.39769	0.396656	0.396362	0.397838	0.395171	0.395274	0.395176	0.394334	0.393291	0.394274	0.394258	0.393402	0.391002	0.39031	0.390467	0.391519	0.391232	0.391694	0.390845	0.391073	0.391096	0.392373	0.391122	0.39196	0.391594	0.391109	0.391753	0.392622	0.391996	0.39103	0.391416	0.391258	0.391032
0.423861	0.411386	0.415751	0.410225	0.406657	0.397327	0.395315	0.392768	0.386891	0.384356	0.382572	0.382938	0.385372	0.382555	0.381643	0.381562	0.38077	0.38098	0.379479	0.379381	0.379899	0.378119	0.377751	0.377248	0.376103	0.374842	0.375915	0.375332	0.374599	0.371802	0.371278	0.371211	0.37209	0.37155	0.372056	0.371125	0.371292	0.371301	0.372697	0.371353	0.372158	0.371884	0.371792	0.372164	0.372873	0.372519	0.371465	0.37184	0.37184	0.371649
0.429204	0.414804	0.418394	0.411664	0.406911	0.396701	0.393145	0.390173	0.383851	0.380316	0.378811	0.378335	0.380664	0.378408	0.378019	0.377705	0.37747	0.377476	0.376332	0.376333	0.377248	0.375091	0.37467	0.37445	0.37306	0.371962	0.372514	0.372048	0.371422	0.368904	0.368223	0.368135	0.369071	0.368514	0.368887	0.368321	0.368453	0.368545	0.369894	0.368794	0.369664	0.369269	0.369335	0.36967	0.37062	0.370449	0.369374	0.369963	0.369851	0.369561
0.47165	0.456778	0.461717	0.456048	0.452952	0.44175	0.438554	0.436623	0.431016	0.428011	0.426388	0.426085	0.429169	0.427097	0.426792	0.427377	0.427554	0.427943	0.426924	0.426684	0.427825	0.425725	0.425629	0.424726	0.423543	0.422345	0.422949	0.422563	0.421625	0.418975	0.418406	0.41844	0.419352	0.418938	0.419325	0.418683	0.419359	0.419344	0.420998	0.419921	0.421082	0.420886	0.42094	0.421703	0.422965	0.422666	0.421702	0.422463	0.422519	0.422541
0.433564	0.420374	0.426744	0.419843	0.416823	0.40709	0.402849	0.40172	0.396027	0.393408	0.391996	0.39215	0.395137	0.39244	0.392198	0.392372	0.392178	0.392148	0.391105	0.39078	0.391762	0.389754	0.389381	0.388391	0.387472	0.385897	0.386674	0.385968	0.385391	0.382402	0.381832	0.381631	0.382589	0.382159	0.382583	0.382021	0.382298	0.382716	0.384279	0.383268	0.384383	0.384332	0.384208	0.385264	0.386369	0.386114	0.385424	0.386173	0.38634	0.386454
0.421895	0.408818	0.412784	0.40558	0.401662	0.391887	0.388613	0.385977	0.380211	0.376833	0.375479	0.375904	0.378164	0.375534	0.375423	0.375546	0.375161	0.375141	0.37389	0.373749	0.374338	0.371993	0.371819	0.371418	0.369957	0.368304	0.368845	0.368411	0.36732	0.36486	0.363959	0.363899	0.364759	0.36436	0.364621	0.364181	0.364508	0.364728	0.366067	0.365121	0.366198	0.366302	0.366235	0.367064	0.368115	0.368143	0.367311	0.368003	0.36819	0.368097
0.429375	0.413773	0.4176	0.410567	0.406746	0.396712	0.392994	0.390544	0.38488	0.381697	0.379791	0.380773	0.382947	0.379998	0.379606	0.379992	0.379748	0.380273	0.378725	0.378892	0.379786	0.377858	0.377541	0.37674	0.375734	0.374215	0.374846	0.37418	0.373186	0.370662	0.37001	0.369557	0.370644	0.370181	0.370614	0.37006	0.370381	0.370367	0.37208	0.370999	0.371993	0.371935	0.371821	0.372748	0.373749	0.373605	0.372851	0.373652	0.373618	0.373686
0.473787	0.459997	0.467051	0.459026	0.455722	0.445041	0.441505	0.439345	0.432727	0.429326	0.427664	0.428226	0.430614	0.428032	0.428148	0.428294	0.427815	0.428237	0.427178	0.42729	0.428128	0.426233	0.425583	0.425214	0.42347	0.422573	0.423015	0.422561	0.421124	0.418762	0.417606	0.417307	0.418651	0.417976	0.41839	0.417726	0.418176	0.418262	0.419737	0.418607	0.419816	0.419536	0.419594	0.420442	0.421486	0.421207	0.420365	0.420976	0.420994	0.420828
0.473274	0.461064	0.468883	0.462061	0.460196	0.450169	0.447737	0.445132	0.439083	0.43624	0.435631	0.436002	0.439737	0.437177	0.436578	0.436995	0.436962	0.437785	0.43665	0.436892	0.437842	0.435843	0.435805	0.43477	0.434041	0.432457	0.433233	0.432452	0.43173	0.428917	0.428188	0.428083	0.429101	0.428442	0.429122	0.428158	0.428928	0.429025	0.430716	0.429624	0.43066	0.430588	0.43052	0.431499	0.432508	0.432175	0.43137	0.432066	0.43196	0.432032
0.460686	0.446289	0.453205	0.44616	0.442697	0.43332	0.42998	0.426975	0.421021	0.417645	0.415869	0.416372	0.418722	0.415585	0.415385	0.41538	0.415073	0.415553	0.414099	0.414067	0.414748	0.412746	0.412143	0.41167	0.410173	0.409051	0.409823	0.40909	0.408189	0.405624	0.404843	0.404503	0.405582	0.405351	0.405655	0.404692	0.405045	0.40536	0.406944	0.405648	0.406488	0.406703	0.406413	0.407359	0.408352	0.408098	0.407552	0.408001	0.408049	0.407827
0.415355	0.400354	0.404758	0.397986	0.39344	0.382897	0.379859	0.376248	0.370021	0.367304	0.364826	0.364656	0.366094	0.363272	0.362801	0.361997	0.361415	0.361063	0.359757	0.359252	0.359728	0.357887	0.357658	0.356758	0.35507	0.354342	0.354468	0.353854	0.352936	0.350437	0.349657	0.349335	0.350011	0.349347	0.349397	0.348462	0.348609	0.348629	0.349488	0.348271	0.349004	0.348559	0.348449	0.348687	0.349359	0.34908	0.348069	0.348679	0.34824	0.347942
0.461135	0.447537	0.45327	0.447015	0.44323	0.433309	0.43079	0.428458	0.421977	0.419056	0.416897	0.417281	0.419169	0.416262	0.415061	0.414814	0.414419	0.414183	0.413087	0.413052	0.413831	0.411451	0.411541	0.410894	0.409916	0.408779	0.409462	0.408841	0.40842	0.406003	0.405214	0.404808	0.405937	0.405336	0.405833	0.40521	0.405487	0.405239	0.406619	0.40515	0.406157	0.405924	0.405486	0.406326	0.407249	0.406742	0.405684	0.40616	0.406099	0.405816
0.495694	0.481608	0.49074	0.484474	0.482689	0.472839	0.471137	0.46932	0.463192	0.460036	0.458166	0.458566	0.461028	0.457105	0.456953	0.456497	0.45583	0.45595	0.454942	0.454853	0.455784	0.453875	0.453676	0.453529	0.4526	0.451593	0.452471	0.452191	0.451684	0.449129	0.448472	0.448618	0.44987	0.449109	0.449667	0.448887	0.449291	0.449334	0.450779	0.449531	0.450509	0.4502	0.449781	0.45043	0.451399	0.450912	0.449921	0.450584	0.450327	0.450298
0.497725	0.482548	0.488178	0.481538	0.479232	0.468506	0.466735	0.464193	0.457874	0.454276	0.451382	0.45194	0.453843	0.45039	0.449332	0.449029	0.448371	0.448347	0.446937	0.447132	0.448053	0.446574	0.446446	0.446583	0.445782	0.445119	0.446537	0.446414	0.445906	0.443513	0.442708	0.442921	0.444485	0.443834	0.444464	0.443633	0.44397	0.443863	0.44504	0.443707	0.444841	0.444305	0.443785	0.444219	0.445463	0.444934	0.443753	0.444067	0.443945	0.443775
0.427516	0.416016	0.423809	0.419985	0.421245	0.414736	0.414183	0.414641	0.409412	0.408329	0.407614	0.408527	0.410688	0.408168	0.407137	0.407218	0.405686	0.405527	0.404949	0.405963	0.406928	0.405847	0.406192	0.406452	0.406214	0.405744	0.407862	0.40799	0.408059	0.406039	0.406228	0.40626	0.407536	0.407099	0.407563	0.406766	0.40709	0.407035	0.408566	0.406906	0.407133	0.406844	0.406519	0.406643	0.407391	0.406928	0.405468	0.405738	0.405886	0.405918
0.434911	0.421893	0.428949	0.425428	0.42596	0.418901	0.418375	0.41796	0.413295	0.411488	0.410898	0.411447	0.414272	0.411486	0.410815	0.410975	0.40964	0.409686	0.408586	0.408895	0.41054	0.408981	0.409694	0.409461	0.409191	0.408733	0.410711	0.410583	0.410842	0.408978	0.408735	0.409015	0.410211	0.41029	0.410617	0.409943	0.410395	0.41053	0.412208	0.410911	0.411318	0.411083	0.410914	0.41154	0.41215	0.411888	0.410575	0.411187	0.411228	0.41132
0.407404	0.395399	0.403542	0.399724	0.401027	0.394887	0.394565	0.395074	0.390247	0.38872	0.388678	0.389768	0.392276	0.390295	0.389734	0.389843	0.388395	0.388579	0.387727	0.388663	0.389538	0.388128	0.388773	0.38891	0.388527	0.387584	0.389641	0.389624	0.389515	0.387625	0.387465	0.387281	0.388791	0.388631	0.388895	0.388432	0.388914	0.389072	0.390682	0.389368	0.389643	0.389665	0.38941	0.390065	0.390687	0.390336	0.389156	0.38956	0.389679	0.389773
0.40952	0.399324	0.405456	0.401035	0.40118	0.393779	0.393425	0.393745	0.38788	0.386803	0.386233	0.387566	0.39004	0.387294	0.387388	0.386977	0.386061	0.386064	0.385504	0.385849	0.386948	0.385584	0.385635	0.385446	0.384979	0.383957	0.385586	0.385681	0.385405	0.383261	0.383062	0.383111	0.38449	0.384262	0.384657	0.383931	0.38445	0.38471	0.386583	0.385403	0.385772	0.385726	0.385823	0.386532	0.387176	0.387099	0.385972	0.386422	0.38672	0.386729
0.416658	0.405165	0.41019	0.405124	0.403823	0.396521	0.394725	0.394242	0.389209	0.387442	0.38624	0.387318	0.389397	0.387115	0.386609	0.386579	0.385489	0.385646	0.38486	0.384994	0.385493	0.383809	0.384175	0.383467	0.382658	0.381495	0.382829	0.382719	0.382239	0.380104	0.379496	0.379556	0.380451	0.379896	0.380283	0.379475	0.380059	0.380167	0.381892	0.380558	0.38095	0.380882	0.380817	0.381509	0.38211	0.381887	0.380645	0.38114	0.381317	0.381265
0.440275	0.428584	0.434348	0.429361	0.429404	0.421184	0.420156	0.419705	0.414397	0.412972	0.41245	0.413693	0.416778	0.414455	0.414645	0.415083	0.414051	0.414231	0.413553	0.413945	0.415027	0.41367	0.413914	0.41347	0.412466	0.411363	0.413054	0.412548	0.412622	0.410288	0.409979	0.410148	0.411221	0.411077	0.411489	0.410772	0.411752	0.411726	0.413725	0.412598	0.413097	0.413092	0.413251	0.414146	0.414853	0.414702	0.413659	0.414177	0.414472	0.414487
0.373464	0.358977	0.363251	0.356167	0.354173	0.346714	0.342904	0.342565	0.337407	0.335287	0.334243	0.334229	0.336294	0.334003	0.333463	0.333169	0.331916	0.331887	0.330882	0.330451	0.331267	0.32984	0.329504	0.329279	0.328096	0.327061	0.328234	0.327617	0.327299	0.325423	0.324835	0.324719	0.325602	0.324917	0.325046	0.324568	0.325142	0.325192	0.326681	0.325679	0.326057	0.326032	0.325937	0.326622	0.327431	0.327255	0.326279	0.326743	0.327007	0.327151
0.407297	0.395851	0.403656	0.398	0.397316	0.390666	0.389983	0.389576	0.385342	0.383996	0.383439	0.384955	0.388027	0.38638	0.38684	0.387785	0.386874	0.387735	0.387207	0.387525	0.38918	0.387536	0.388056	0.387682	0.386737	0.386104	0.387676	0.387327	0.387247	0.385061	0.384953	0.38479	0.385985	0.386051	0.386464	0.385973	0.386846	0.387129	0.389155	0.388081	0.388985	0.388956	0.389056	0.39034	0.391262	0.391185	0.390428	0.39102	0.39138	0.391428
0.417129	0.40446	0.410352	0.405067	0.404712	0.396432	0.395435	0.394793	0.389031	0.387119	0.38626	0.388296	0.390642	0.388002	0.387413	0.387488	0.386925	0.386799	0.385751	0.386207	0.387275	0.385239	0.385625	0.384875	0.383989	0.382668	0.384018	0.383617	0.383251	0.380717	0.380357	0.380191	0.381434	0.380834	0.381253	0.380735	0.3814	0.381473	0.383282	0.382208	0.38289	0.382651	0.382906	0.383761	0.384546	0.384528	0.383542	0.384148	0.38453	0.384516
0.437753	0.423774	0.430635	0.425314	0.423838	0.415486	0.413733	0.41333	0.407888	0.405941	0.404497	0.405087	0.407729	0.405595	0.404996	0.4051	0.403553	0.403598	0.402568	0.402887	0.40364	0.401957	0.401524	0.401326	0.400025	0.398634	0.400142	0.399286	0.398807	0.396346	0.395655	0.395286	0.396419	0.395993	0.396201	0.395314	0.395832	0.395847	0.397707	0.396418	0.396724	0.396714	0.396552	0.397377	0.398028	0.397916	0.396648	0.397262	0.397383	0.397461
0.441814	0.430212	0.438159	0.433692	0.434424	0.427879	0.426589	0.426459	0.421118	0.420282	0.42049	0.42168	0.42453	0.4224	0.421943	0.422556	0.421467	0.422084	0.42127	0.421738	0.423007	0.421509	0.421507	0.420979	0.420277	0.41916	0.420976	0.42025	0.420365	0.418245	0.417777	0.417632	0.418947	0.418734	0.41907	0.418203	0.419329	0.419583	0.421433	0.420258	0.420925	0.420945	0.421283	0.422001	0.423039	0.422896	0.421743	0.422351	0.422893	0.423235
0.415675	0.403411	0.408601	0.403016	0.402704	0.395805	0.394135	0.393925	0.388658	0.386994	0.386542	0.387188	0.389512	0.387389	0.386982	0.387301	0.385959	0.386136	0.385497	0.385665	0.386594	0.385281	0.385592	0.38525	0.384252	0.383464	0.38514	0.384456	0.384337	0.382178	0.381881	0.38187	0.383119	0.382889	0.383328	0.382663	0.383364	0.383442	0.385267	0.384054	0.384688	0.384847	0.384912	0.385719	0.386499	0.386426	0.385595	0.386196	0.38654	0.386789
0.371626	0.358417	0.362814	0.357521	0.355049	0.347755	0.346135	0.344365	0.339061	0.336955	0.335606	0.335331	0.33677	0.334273	0.333257	0.333114	0.331527	0.331127	0.329866	0.329845	0.330235	0.328519	0.328539	0.327877	0.326866	0.32626	0.327021	0.326528	0.326373	0.324253	0.323876	0.323501	0.324359	0.32383	0.323955	0.323161	0.323513	0.323474	0.324874	0.323641	0.324021	0.32388	0.323778	0.324174	0.324646	0.324537	0.323724	0.324099	0.324193	0.324246
0.413966	0.400752	0.406234	0.400622	0.399388	0.39295	0.391684	0.39096	0.384937	0.383269	0.382445	0.382505	0.384695	0.382127	0.380894	0.380814	0.380034	0.38014	0.379528	0.379894	0.381241	0.379848	0.380197	0.380014	0.379304	0.37865	0.380286	0.380368	0.380499	0.378415	0.378264	0.37817	0.379501	0.379265	0.379522	0.378748	0.379531	0.379382	0.381253	0.380073	0.380623	0.380467	0.38037	0.380894	0.38172	0.38172	0.380665	0.380999	0.381156	0.381336
0.436428	0.422635	0.430376	0.425414	0.425541	0.418822	0.417895	0.417716	0.411787	0.410276	0.409105	0.410364	0.412426	0.409436	0.409125	0.409172	0.40793	0.408071	0.407384	0.407991	0.408921	0.407648	0.408195	0.408249	0.407756	0.407126	0.409088	0.408902	0.409338	0.407024	0.406903	0.407041	0.408427	0.40819	0.408445	0.407472	0.408551	0.408589	0.410172	0.408775	0.409374	0.409268	0.409021	0.409526	0.410323	0.410525	0.409184	0.409515	0.409907	0.410093
0.459147	0.44468	0.45134	0.447129	0.44797	0.439724	0.439454	0.439399	0.433521	0.431398	0.429666	0.430082	0.432214	0.428693	0.427668	0.427861	0.426144	0.426396	0.425259	0.425966	0.427317	0.425599	0.426328	0.426725	0.426266	0.425484	0.427667	0.427736	0.427823	0.425509	0.425339	0.425448	0.427116	0.426781	0.427154	0.426216	0.426961	0.426809	0.428427	0.427202	0.427585	0.426861	0.426694	0.427427	0.428227	0.427863	0.426582	0.427054	0.427413	0.427426
0.41279	0.406852	0.418084	0.418484	0.421965	0.419227	0.421709	0.42452	0.422542	0.422866	0.422814	0.425638	0.42873	0.426325	0.426673	0.426382	0.426205	0.426736	0.426191	0.426181	0.42816	0.426682	0.428134	0.42751	0.426742	0.42673	0.428641	0.429527	0.429359	0.427535	0.427478	0.427867	0.429029	0.429254	0.428831	0.42837	0.428946	0.428802	0.430678	0.429207	0.429592	0.429162	0.428788	0.428404	0.430177	0.429038	0.427741	0.427884	0.428259	0.427994
0.43039	0.422689	0.432239	0.432679	0.434557	0.431842	0.433838	0.436084	0.43291	0.432943	0.43265	0.434792	0.437849	0.435544	0.434713	0.434718	0.434437	0.434606	0.4339	0.433818	0.435376	0.43349	0.434169	0.433393	0.432701	0.432166	0.43404	0.434379	0.434184	0.432001	0.431829	0.43217	0.433347	0.433504	0.433121	0.432637	0.43338	0.433359	0.43556	0.4342	0.434562	0.434163	0.433758	0.433876	0.435159	0.43424	0.433025	0.433241	0.43373	0.433308
0.390708	0.383757	0.391468	0.390298	0.391896	0.388084	0.389098	0.391439	0.3879	0.388298	0.388271	0.390542	0.392941	0.390217	0.390103	0.389836	0.38858	0.389316	0.388726	0.388393	0.389255	0.387133	0.388633	0.387524	0.38641	0.386165	0.387621	0.387821	0.387664	0.385541	0.385298	0.385672	0.386413	0.386691	0.386539	0.386173	0.386823	0.386787	0.388683	0.387584	0.387885	0.387921	0.387536	0.387364	0.388896	0.388132	0.387076	0.387245	0.387829	0.387406
0.389919	0.383008	0.390563	0.391195	0.391576	0.387802	0.389179	0.391862	0.388301	0.388887	0.388477	0.390904	0.393787	0.3918	0.392012	0.391846	0.39187	0.391413	0.391125	0.390744	0.391972	0.390283	0.391101	0.389959	0.38934	0.388516	0.390052	0.390209	0.390075	0.387887	0.387647	0.388074	0.38894	0.389518	0.389161	0.388586	0.389198	0.389787	0.391521	0.390454	0.391221	0.391218	0.39115	0.391274	0.392941	0.391915	0.390933	0.391255	0.391789	0.39164
0.396748	0.389844	0.397144	0.395581	0.397478	0.393645	0.3954	0.39703	0.394029	0.393674	0.393059	0.395259	0.398555	0.396907	0.396856	0.397429	0.397294	0.39775	0.397353	0.396821	0.398375	0.396521	0.397187	0.396133	0.395203	0.394654	0.396216	0.396104	0.395999	0.39401	0.393555	0.393976	0.395037	0.395304	0.395292	0.394938	0.395669	0.396271	0.398116	0.397371	0.398127	0.398188	0.398391	0.39828	0.400337	0.399502	0.39884	0.399097	0.399644	0.399467
0.47165	0.467041	0.479562	0.480255	0.484378	0.481424	0.484286	0.48693	0.484326	0.485087	0.486001	0.490084	0.49408	0.491679	0.493019	0.49312	0.494009	0.494915	0.494353	0.494025	0.49558	0.493236	0.494403	0.4929	0.491557	0.490781	0.492902	0.492815	0.492675	0.490158	0.489944	0.490446	0.491616	0.492351	0.492221	0.49182	0.493299	0.49404	0.496765	0.495895	0.496987	0.497165	0.497406	0.497837	0.500047	0.499535	0.498604	0.499118	0.499975	0.499811
0.397556	0.391813	0.399844	0.400069	0.401389	0.397776	0.398651	0.40105	0.398049	0.39737	0.398028	0.400743	0.403876	0.401733	0.402076	0.402754	0.402257	0.402376	0.402042	0.401669	0.40288	0.400758	0.401609	0.400235	0.399218	0.398182	0.399621	0.399585	0.399088	0.396869	0.396363	0.39672	0.397469	0.397827	0.39764	0.397149	0.398024	0.398567	0.400458	0.399609	0.400377	0.400414	0.400773	0.400929	0.402747	0.402138	0.401359	0.401849	0.402514	0.402232
0.415079	0.410303	0.419587	0.418881	0.420821	0.416688	0.418018	0.421257	0.41834	0.418793	0.418921	0.422169	0.425613	0.423962	0.424209	0.424549	0.425035	0.425148	0.424395	0.42413	0.425673	0.423574	0.424405	0.422907	0.42192	0.420815	0.422187	0.422297	0.421678	0.419313	0.419187	0.419454	0.420376	0.42086	0.420461	0.420302	0.421298	0.421838	0.424201	0.423266	0.424319	0.424552	0.424632	0.424995	0.427011	0.426495	0.425718	0.426204	0.427097	0.426754
0.469342	0.465007	0.478657	0.480896	0.48328	0.480659	0.483439	0.488029	0.485581	0.486244	0.487119	0.491314	0.496201	0.493753	0.495086	0.496128	0.496648	0.497768	0.497455	0.497375	0.499269	0.496967	0.497972	0.496335	0.494992	0.494017	0.495933	0.496137	0.495706	0.492959	0.492613	0.493017	0.494136	0.494765	0.494786	0.49453	0.495969	0.496623	0.499534	0.498598	0.499677	0.499896	0.500178	0.500777	0.503184	0.502481	0.501776	0.502238	0.503135	0.502901
0.427043	0.42085	0.43183	0.431448	0.432613	0.428547	0.431298	0.434001	0.430831	0.430616	0.431326	0.434792	0.438215	0.436771	0.437305	0.437668	0.437565	0.438357	0.437702	0.437995	0.439454	0.437316	0.437623	0.43628	0.435282	0.434159	0.435848	0.435739	0.43533	0.432673	0.432089	0.432352	0.433493	0.433695	0.433484	0.43319	0.434108	0.434461	0.436727	0.435935	0.436907	0.436923	0.437138	0.437573	0.439488	0.438817	0.438123	0.438717	0.439373	0.439005
0.409462	0.403385	0.411766	0.411072	0.413284	0.409303	0.410608	0.413558	0.410774	0.410475	0.411098	0.414207	0.417748	0.416254	0.416671	0.417318	0.41728	0.417372	0.417314	0.41745	0.418829	0.416455	0.417514	0.416118	0.41508	0.414421	0.415888	0.415604	0.415399	0.413276	0.412512	0.412918	0.413755	0.414054	0.41413	0.413706	0.414613	0.415145	0.417254	0.416353	0.417286	0.417421	0.417517	0.417636	0.419807	0.419354	0.418616	0.418998	0.419364	0.419434
0.458685	0.455322	0.468224	0.470214	0.474656	0.471752	0.475894	0.480037	0.477497	0.479241	0.480016	0.483836	0.488806	0.486901	0.487668	0.488659	0.48917	0.489938	0.489496	0.489467	0.491398	0.488786	0.490034	0.488728	0.48748	0.486793	0.488792	0.489032	0.488776	0.486313	0.485688	0.486414	0.487609	0.488025	0.488142	0.487777	0.489006	0.489847	0.492565	0.491629	0.492797	0.492762	0.493255	0.493461	0.496132	0.495652	0.494727	0.495326	0.496288	0.495916
0.437873	0.433984	0.445912	0.447901	0.452399	0.450472	0.45388	0.458423	0.456017	0.457302	0.458077	0.461614	0.466047	0.463954	0.465028	0.465741	0.466322	0.467336	0.467174	0.467385	0.46904	0.467171	0.46835	0.467068	0.466486	0.465581	0.467877	0.468142	0.467744	0.465321	0.465154	0.46597	0.467078	0.467776	0.467766	0.46753	0.468641	0.469189	0.471663	0.470916	0.471889	0.472031	0.472079	0.472493	0.474635	0.473972	0.473271	0.473776	0.47463	0.474159
0.459166	0.454427	0.466881	0.468329	0.472403	0.470563	0.473517	0.477507	0.475388	0.476213	0.477187	0.481047	0.485224	0.48255	0.483378	0.483498	0.484072	0.48435	0.484057	0.484027	0.485973	0.483852	0.485167	0.484044	0.483113	0.48305	0.48505	0.485367	0.48516	0.482665	0.482444	0.483364	0.484417	0.485246	0.484979	0.484619	0.48599	0.486405	0.489009	0.488051	0.488972	0.488879	0.489052	0.489172	0.491518	0.490824	0.48988	0.490357	0.491165	0.490881
0.476613	0.472461	0.48553	0.487756	0.491846	0.490543	0.494208	0.499007	0.496423	0.497722	0.497795	0.501977	0.506259	0.503857	0.50478	0.504797	0.505093	0.505953	0.505192	0.50518	0.507613	0.505386	0.506914	0.506392	0.505271	0.505041	0.507232	0.508126	0.508131	0.505503	0.505495	0.506137	0.507393	0.508068	0.50811	0.507656	0.509032	0.509357	0.511991	0.510906	0.512073	0.511603	0.511537	0.511938	0.514429	0.513346	0.51231	0.512642	0.513527	0.51328
0.497252	0.491927	0.506353	0.509185	0.515258	0.514402	0.519058	0.524219	0.522113	0.523014	0.523899	0.527668	0.532599	0.529433	0.530373	0.530902	0.531468	0.532049	0.531388	0.531969	0.534601	0.532665	0.534808	0.534382	0.533599	0.533264	0.536371	0.537653	0.537826	0.535085	0.535572	0.536242	0.538117	0.538656	0.538728	0.538533	0.539837	0.540264	0.543139	0.542143	0.542806	0.542293	0.542507	0.542476	0.544973	0.543983	0.54291	0.543504	0.544522	0.544252
0.436046	0.426123	0.436033	0.434	0.433185	0.426996	0.425725	0.426473	0.421886	0.420268	0.41909	0.419936	0.422707	0.419782	0.418817	0.418091	0.41761	0.417043	0.416321	0.415618	0.41679	0.414116	0.414653	0.413719	0.41247	0.411775	0.412819	0.412993	0.412303	0.410016	0.409469	0.40973	0.410413	0.410469	0.40996	0.409324	0.409573	0.409313	0.411214	0.409481	0.410127	0.409201	0.409175	0.408637	0.409686	0.408734	0.407827	0.407542	0.407589	0.407575
0.442509	0.432308	0.440965	0.437655	0.437222	0.430129	0.427742	0.42819	0.422798	0.421246	0.419828	0.420922	0.42358	0.421085	0.420369	0.419972	0.419649	0.419358	0.418539	0.418383	0.419399	0.416905	0.417286	0.416287	0.414891	0.41373	0.414594	0.414813	0.414119	0.411901	0.411422	0.411575	0.412421	0.412664	0.412128	0.411381	0.411914	0.412019	0.414023	0.412491	0.413128	0.412459	0.412432	0.41234	0.413582	0.412781	0.411633	0.411762	0.411886	0.411803
0.45782	0.45179	0.462591	0.459904	0.460257	0.454663	0.453853	0.45424	0.449538	0.448548	0.447703	0.449832	0.453032	0.450322	0.450291	0.450108	0.44991	0.449787	0.449011	0.448364	0.450018	0.447113	0.447644	0.446255	0.4447	0.443485	0.444378	0.444713	0.443768	0.441364	0.440916	0.44083	0.441654	0.441979	0.441832	0.441204	0.441903	0.441868	0.444169	0.442814	0.44355	0.443094	0.443339	0.443378	0.444815	0.444001	0.442904	0.443098	0.443394	0.443375
0.444663	0.437451	0.447751	0.445362	0.44572	0.438704	0.437601	0.438875	0.433508	0.432401	0.431502	0.433478	0.437065	0.434784	0.434691	0.43464	0.434611	0.434545	0.43377	0.433146	0.434652	0.431812	0.431858	0.430766	0.429382	0.428211	0.428718	0.429313	0.427784	0.425687	0.425209	0.425188	0.42598	0.426453	0.426129	0.425246	0.426255	0.426235	0.428676	0.427345	0.428192	0.427814	0.428402	0.42824	0.4299	0.429268	0.428319	0.428651	0.428893	0.428888
0.422331	0.413298	0.420726	0.41674	0.414565	0.408124	0.40571	0.405672	0.400968	0.398646	0.397085	0.398226	0.401347	0.399184	0.399259	0.399315	0.399487	0.39928	0.398537	0.39829	0.399439	0.396897	0.397028	0.395967	0.394546	0.393222	0.393796	0.394149	0.392801	0.390575	0.390012	0.389977	0.390522	0.390874	0.390609	0.390097	0.390723	0.390782	0.392945	0.391763	0.39232	0.392378	0.392572	0.392606	0.393959	0.393541	0.392757	0.39314	0.393258	0.393113
0.479094	0.470947	0.481488	0.479755	0.478545	0.472074	0.47024	0.47076	0.465889	0.463921	0.463179	0.465857	0.470041	0.467535	0.467853	0.468823	0.468799	0.469173	0.468245	0.468131	0.469398	0.466622	0.466718	0.465053	0.463554	0.462028	0.462654	0.462566	0.461309	0.459095	0.458442	0.458532	0.459031	0.459693	0.459615	0.459157	0.460019	0.460158	0.462825	0.461849	0.462987	0.462602	0.463354	0.463587	0.465439	0.46487	0.463957	0.464605	0.465042	0.465139
0.452973	0.445117	0.455455	0.455121	0.454344	0.447036	0.445533	0.446419	0.441666	0.44023	0.439379	0.442098	0.445704	0.44386	0.443829	0.444808	0.444844	0.444907	0.444636	0.444187	0.445464	0.442606	0.442808	0.441397	0.439772	0.438116	0.43914	0.439082	0.437922	0.435254	0.43463	0.434498	0.435135	0.43576	0.435597	0.435005	0.436063	0.436026	0.438807	0.437752	0.438823	0.43839	0.439252	0.43943	0.44157	0.440926	0.440274	0.440693	0.441277	0.441482
0.432833	0.423372	0.431816	0.427755	0.426208	0.418663	0.416406	0.416121	0.411299	0.40951	0.407985	0.409914	0.413021	0.411352	0.411015	0.411464	0.411282	0.411071	0.410301	0.409768	0.410828	0.40776	0.407858	0.406613	0.404786	0.403571	0.403904	0.403734	0.402353	0.39996	0.398957	0.398907	0.399741	0.399814	0.399601	0.398988	0.39987	0.39992	0.402059	0.401141	0.402271	0.401866	0.402648	0.40292	0.404514	0.404011	0.40348	0.403829	0.404204	0.40427
0.481768	0.47526	0.487573	0.486666	0.486253	0.479067	0.476768	0.478418	0.473929	0.472702	0.47229	0.474654	0.478964	0.477082	0.47767	0.47817	0.478602	0.4787	0.478091	0.478032	0.479171	0.476245	0.476434	0.47489	0.472962	0.471522	0.472201	0.472344	0.470903	0.468001	0.467215	0.467254	0.467973	0.46864	0.468209	0.467661	0.468698	0.468985	0.471739	0.470433	0.471547	0.471387	0.47232	0.472428	0.47461	0.473988	0.473134	0.473754	0.474384	0.474368
0.473747	0.46748	0.478015	0.476356	0.474942	0.468014	0.466476	0.466772	0.462117	0.460503	0.459649	0.462154	0.465448	0.463541	0.463807	0.464603	0.464641	0.465111	0.464113	0.463502	0.464973	0.46206	0.461917	0.460209	0.458227	0.45672	0.45731	0.457181	0.45579	0.453106	0.452012	0.451988	0.452786	0.45298	0.452556	0.452186	0.452825	0.452985	0.455492	0.454598	0.455647	0.455468	0.456081	0.456104	0.458135	0.45751	0.45697	0.457414	0.457947	0.457896
0.453992	0.445866	0.455441	0.452646	0.452445	0.446029	0.444093	0.444954	0.440557	0.438616	0.438532	0.440366	0.443918	0.441906	0.442128	0.442799	0.443251	0.442813	0.442517	0.442433	0.443931	0.44104	0.441203	0.439466	0.438274	0.436565	0.437379	0.437148	0.435907	0.433358	0.43282	0.43245	0.433186	0.433539	0.433026	0.432782	0.433401	0.43369	0.436102	0.435136	0.436047	0.435797	0.436324	0.436635	0.438403	0.437925	0.43734	0.437651	0.438071	0.438358
0.470746	0.464209	0.47568	0.473009	0.473066	0.466482	0.465324	0.465625	0.460599	0.459438	0.45879	0.461141	0.464772	0.462756	0.463185	0.463379	0.463725	0.46356	0.463509	0.46303	0.464547	0.461118	0.461461	0.460097	0.458249	0.456827	0.457534	0.457342	0.456237	0.453728	0.452671	0.452841	0.453438	0.453873	0.453486	0.452866	0.453711	0.453915	0.456642	0.455182	0.456285	0.455937	0.456476	0.456727	0.4585	0.457808	0.457161	0.45767	0.457923	0.458028
0.468553	0.462956	0.473885	0.47374	0.474336	0.467873	0.467296	0.468937	0.464532	0.462777	0.462708	0.465322	0.469505	0.467582	0.467725	0.468658	0.46868	0.469101	0.468399	0.468767	0.470217	0.467669	0.468034	0.46659	0.464922	0.463707	0.464491	0.464849	0.463846	0.461202	0.460208	0.460455	0.461612	0.462288	0.462117	0.461537	0.462574	0.462915	0.465648	0.464323	0.465542	0.465408	0.466066	0.4663	0.468251	0.467887	0.467187	0.467746	0.468111	0.468366
0.449799	0.441211	0.448641	0.445721	0.44532	0.438714	0.436566	0.437459	0.432728	0.43135	0.430637	0.432431	0.435656	0.432839	0.433179	0.432783	0.432502	0.432487	0.43162	0.43103	0.432223	0.429441	0.429879	0.428601	0.427148	0.425858	0.426591	0.426842	0.425462	0.423317	0.42249	0.422549	0.423125	0.423344	0.422989	0.42236	0.423043	0.422852	0.425146	0.423864	0.424705	0.424258	0.424416	0.42419	0.425852	0.425126	0.424302	0.424584	0.424723	0.424682
0.48348	0.475911	0.484815	0.483281	0.482799	0.477213	0.475093	0.47618	0.471689	0.470236	0.469322	0.471408	0.474949	0.472251	0.472385	0.472307	0.472612	0.472682	0.471723	0.471539	0.472848	0.469816	0.470702	0.469688	0.468179	0.467067	0.468196	0.468677	0.467595	0.465271	0.464713	0.465145	0.466027	0.466488	0.465867	0.465448	0.466488	0.466276	0.468796	0.467631	0.468353	0.467862	0.468405	0.468162	0.469981	0.469573	0.468411	0.468671	0.469107	0.469242
0.536781	0.531982	0.544921	0.545103	0.546779	0.541092	0.541829	0.544368	0.54074	0.539452	0.538886	0.541745	0.545996	0.543355	0.542971	0.543947	0.543886	0.544	0.542783	0.542368	0.545264	0.54207	0.542848	0.542409	0.540924	0.539981	0.541698	0.542634	0.541644	0.539082	0.538776	0.539147	0.540649	0.541401	0.541147	0.540847	0.54223	0.542093	0.545088	0.543627	0.544652	0.54409	0.544396	0.54443	0.546453	0.545775	0.544749	0.545033	0.545449	0.545857
0.474612	0.465609	0.477606	0.4756	0.475011	0.466452	0.463469	0.462891	0.457381	0.454347	0.452624	0.453423	0.456283	0.453294	0.453157	0.45282	0.452249	0.452767	0.451189	0.450852	0.451873	0.449205	0.449617	0.448033	0.446786	0.445866	0.446848	0.446809	0.445773	0.443085	0.442673	0.442159	0.443265	0.443303	0.442929	0.441921	0.442785	0.442377	0.444846	0.443185	0.443728	0.443191	0.443041	0.442581	0.443759	0.442755	0.441253	0.441495	0.44128	0.441159
0.4724	0.461279	0.469829	0.466457	0.464351	0.45424	0.450296	0.449048	0.442293	0.439178	0.43641	0.437649	0.439578	0.43641	0.435815	0.434973	0.434699	0.434918	0.432985	0.432548	0.433367	0.430832	0.430726	0.428998	0.427539	0.426353	0.427021	0.426806	0.42573	0.422812	0.422155	0.421692	0.422596	0.42272	0.422414	0.42135	0.422152	0.421952	0.424238	0.422527	0.423311	0.422803	0.422777	0.422596	0.423878	0.42301	0.421629	0.421839	0.421799	0.42165
0.494925	0.488607	0.50075	0.49799	0.497611	0.48882	0.485753	0.48549	0.478934	0.47614	0.474865	0.476503	0.479914	0.476398	0.476727	0.476871	0.476686	0.477242	0.475907	0.475199	0.476093	0.473205	0.473071	0.47123	0.469301	0.468148	0.468913	0.468586	0.467216	0.464397	0.463551	0.462961	0.464121	0.464467	0.464181	0.463121	0.464062	0.46408	0.466563	0.465213	0.466142	0.465771	0.465805	0.465983	0.467545	0.466763	0.46549	0.465916	0.465864	0.465885
0.438488	0.429525	0.437653	0.433564	0.432132	0.421756	0.418873	0.41783	0.411394	0.408458	0.406812	0.407408	0.409702	0.407396	0.407683	0.407368	0.407335	0.407378	0.406199	0.405882	0.40636	0.403841	0.403802	0.402192	0.400431	0.399323	0.399475	0.39884	0.397825	0.395055	0.394101	0.393597	0.394075	0.394486	0.39419	0.393149	0.393693	0.393575	0.395989	0.394701	0.39532	0.394928	0.394935	0.395077	0.396537	0.395643	0.394559	0.394902	0.39487	0.394734
0.473247	0.466211	0.475491	0.472791	0.470619	0.461253	0.458022	0.456519	0.450713	0.447516	0.446222	0.447688	0.450575	0.447607	0.448162	0.448375	0.448202	0.448636	0.447476	0.44725	0.448065	0.445391	0.445174	0.44351	0.441622	0.44009	0.440667	0.44003	0.43878	0.435547	0.434691	0.434216	0.43508	0.435124	0.434997	0.434134	0.435081	0.435312	0.437917	0.436688	0.437824	0.437605	0.437705	0.438029	0.439575	0.438792	0.437848	0.438405	0.438439	0.438618
0.498926	0.491357	0.504033	0.499272	0.498011	0.487147	0.483565	0.482292	0.475921	0.472054	0.470803	0.472444	0.475976	0.473083	0.473892	0.473921	0.474316	0.475376	0.473238	0.473319	0.474044	0.470535	0.470752	0.468906	0.466641	0.464848	0.465275	0.464333	0.463	0.459454	0.45857	0.45793	0.458559	0.458639	0.45845	0.457521	0.458331	0.458327	0.46105	0.459654	0.46092	0.460562	0.461002	0.461145	0.462916	0.462179	0.461016	0.461832	0.461887	0.462002
0.489289	0.483757	0.495613	0.495015	0.493562	0.483772	0.480018	0.479842	0.473893	0.470745	0.469775	0.47182	0.475749	0.473459	0.473786	0.475055	0.475355	0.476345	0.47559	0.47525	0.476504	0.473425	0.473425	0.471323	0.4697	0.468159	0.468428	0.468047	0.466476	0.463044	0.462254	0.461781	0.462659	0.462888	0.462882	0.462012	0.463229	0.463324	0.466242	0.465154	0.466467	0.466228	0.466795	0.467022	0.469041	0.468575	0.467623	0.468591	0.468823	0.468937
0.456954	0.448096	0.456827	0.451338	0.448865	0.438069	0.433324	0.43103	0.42495	0.421623	0.419483	0.420755	0.423905	0.42128	0.421361	0.42118	0.421257	0.421654	0.420327	0.420037	0.420819	0.417737	0.417766	0.415612	0.413769	0.412142	0.412239	0.411347	0.40971	0.40685	0.405644	0.404982	0.405514	0.405515	0.405139	0.404351	0.404992	0.404881	0.407153	0.406247	0.407189	0.406991	0.407201	0.407525	0.408957	0.408478	0.407464	0.408167	0.408376	0.408547
0.467784	0.459473	0.468778	0.465084	0.461881	0.451933	0.447307	0.44598	0.439324	0.436031	0.434337	0.435861	0.438876	0.436519	0.437257	0.437273	0.437411	0.438202	0.436637	0.436325	0.437105	0.434461	0.433985	0.432126	0.429872	0.428188	0.428503	0.427775	0.426113	0.422799	0.421809	0.42101	0.421395	0.421338	0.421072	0.420202	0.420952	0.420754	0.423283	0.421929	0.423089	0.42275	0.422949	0.423186	0.424784	0.424159	0.423307	0.42376	0.423929	0.424142
0.497368	0.490251	0.502413	0.4984	0.496078	0.485898	0.482152	0.480184	0.474009	0.471135	0.469455	0.471308	0.474536	0.472503	0.473037	0.47381	0.474189	0.475188	0.473917	0.473713	0.47474	0.471811	0.471672	0.469433	0.4675	0.465864	0.46619	0.465262	0.463897	0.460403	0.459213	0.458425	0.459198	0.459308	0.458899	0.45808	0.458921	0.459053	0.461748	0.460511	0.461572	0.461525	0.461859	0.462092	0.463751	0.463231	0.462003	0.462799	0.462983	0.463025
0.486173	0.480062	0.492111	0.488795	0.487717	0.477868	0.474589	0.473869	0.467757	0.46484	0.464129	0.466219	0.469334	0.467149	0.46799	0.469275	0.469627	0.470193	0.469532	0.46971	0.470625	0.467921	0.467575	0.465788	0.463829	0.462486	0.462798	0.462114	0.460759	0.457499	0.456469	0.455777	0.456569	0.456965	0.456662	0.455582	0.456602	0.456781	0.459439	0.45833	0.459736	0.459481	0.45984	0.460158	0.461966	0.461478	0.460525	0.46128	0.461492	0.461639
0.491386	0.484033	0.49573	0.492873	0.491046	0.481878	0.478829	0.477327	0.471376	0.469191	0.467484	0.469882	0.473019	0.471096	0.472094	0.472492	0.47317	0.474334	0.473607	0.473416	0.474431	0.471712	0.471777	0.470108	0.467857	0.46665	0.467555	0.466796	0.465188	0.462014	0.461073	0.460334	0.461151	0.461297	0.461406	0.460221	0.461315	0.461553	0.464199	0.463065	0.464048	0.463881	0.464432	0.464523	0.46619	0.46581	0.464578	0.46544	0.465375	0.46553
0.49354	0.487712	0.499874	0.498092	0.497553	0.488538	0.485852	0.485506	0.479773	0.477245	0.475512	0.47834	0.481952	0.47936	0.480372	0.480729	0.481164	0.481905	0.480743	0.480732	0.481805	0.478628	0.47896	0.476856	0.47511	0.473698	0.474136	0.473711	0.472014	0.468805	0.467675	0.467088	0.467876	0.46842	0.467917	0.46676	0.468001	0.467898	0.470597	0.469017	0.470426	0.470043	0.470413	0.470509	0.472168	0.471391	0.47053	0.471188	0.471072	0.471224
0.513102	0.506787	0.52007	0.516827	0.515704	0.506634	0.504139	0.503597	0.498014	0.494998	0.493394	0.495858	0.499225	0.496605	0.497268	0.497632	0.497829	0.498774	0.497097	0.49721	0.498184	0.495262	0.495782	0.493731	0.49183	0.490748	0.491298	0.490701	0.489461	0.486185	0.485219	0.484783	0.485705	0.486105	0.485838	0.484819	0.486136	0.48601	0.488647	0.487185	0.488729	0.488188	0.488665	0.488534	0.49057	0.489906	0.488699	0.489343	0.489403	0.489292
0.546629	0.540885	0.55534	0.552644	0.552521	0.543178	0.54019	0.540324	0.534509	0.531616	0.529213	0.532273	0.535861	0.532818	0.533838	0.533881	0.533722	0.534795	0.53291	0.53288	0.534151	0.5312	0.531376	0.529532	0.527768	0.526558	0.527414	0.526849	0.525963	0.52245	0.521748	0.52098	0.522231	0.522735	0.522401	0.521364	0.522869	0.522879	0.525643	0.524084	0.525284	0.524868	0.525226	0.525031	0.526898	0.526027	0.52488	0.525459	0.525312	0.52541
0.536338	0.529867	0.541696	0.539423	0.538579	0.530191	0.527873	0.528035	0.522288	0.519331	0.518059	0.520079	0.523315	0.520341	0.520997	0.521058	0.521681	0.522645	0.520736	0.520753	0.522194	0.519783	0.520225	0.518672	0.517403	0.516041	0.517125	0.517266	0.516433	0.513282	0.512515	0.512251	0.513932	0.514321	0.513868	0.513029	0.514331	0.514285	0.516978	0.515314	0.516667	0.516167	0.516102	0.515821	0.517798	0.516832	0.515524	0.516034	0.516118	0.515908
0.457993	0.447201	0.457469	0.452915	0.449265	0.439479	0.434891	0.43134	0.424863	0.420631	0.417555	0.417899	0.420101	0.416744	0.416248	0.415317	0.41506	0.415896	0.414133	0.413683	0.413925	0.411432	0.411254	0.409822	0.40814	0.407122	0.407613	0.407441	0.406447	0.403581	0.403011	0.402543	0.403546	0.403917	0.403534	0.401909	0.402828	0.402507	0.404708	0.403299	0.403715	0.403246	0.402858	0.402794	0.403785	0.403075	0.401257	0.402029	0.401842	0.401469
0.483249	0.471891	0.481094	0.476651	0.472815	0.461978	0.456815	0.453149	0.445832	0.441142	0.437686	0.438456	0.440104	0.436433	0.436062	0.434833	0.434572	0.434939	0.4329	0.432342	0.432613	0.429667	0.428986	0.427518	0.425236	0.423607	0.42428	0.423492	0.422292	0.41911	0.418099	0.417686	0.418294	0.41859	0.418168	0.416477	0.417739	0.417287	0.419777	0.418087	0.41865	0.41828	0.417802	0.41775	0.418966	0.418324	0.416666	0.417415	0.417355	0.417158
0.499291	0.49266	0.506003	0.502568	0.500939	0.490281	0.486275	0.483797	0.476738	0.472973	0.470609	0.472026	0.474841	0.471457	0.472248	0.471957	0.472412	0.473448	0.472027	0.471342	0.471766	0.468614	0.468254	0.466533	0.464324	0.462623	0.462976	0.462226	0.460634	0.457305	0.456485	0.455774	0.456544	0.456856	0.456611	0.455029	0.45615	0.45588	0.458518	0.457155	0.457911	0.45753	0.457391	0.457106	0.458818	0.457851	0.456334	0.45712	0.457072	0.456882
0.47317	0.466585	0.479051	0.4756	0.473261	0.462643	0.459066	0.456193	0.449151	0.445447	0.442994	0.44447	0.446937	0.444712	0.445054	0.444821	0.445567	0.446304	0.444831	0.444934	0.445501	0.442695	0.442149	0.44052	0.438217	0.436723	0.43714	0.436287	0.435058	0.431934	0.430748	0.430368	0.431306	0.431673	0.431539	0.429911	0.431059	0.431084	0.433948	0.432705	0.433575	0.433369	0.433237	0.433519	0.435075	0.434536	0.433019	0.434055	0.434276	0.433814
0.483018	0.474821	0.486347	0.481473	0.477218	0.466613	0.4621	0.458895	0.451683	0.447232	0.444415	0.445639	0.448299	0.445506	0.446117	0.445527	0.446013	0.447067	0.445469	0.445205	0.445437	0.442478	0.44197	0.439935	0.437673	0.435565	0.435722	0.434677	0.433118	0.429688	0.428486	0.427633	0.428707	0.428553	0.428271	0.426549	0.427726	0.427661	0.430228	0.428882	0.429735	0.429388	0.429562	0.429554	0.431017	0.43055	0.428966	0.430177	0.430157	0.430057
0.521489	0.515251	0.529978	0.525445	0.523356	0.511661	0.507317	0.50341	0.495708	0.491421	0.488969	0.490874	0.494002	0.491342	0.492896	0.492989	0.493513	0.495168	0.49365	0.493596	0.494249	0.490656	0.490394	0.488653	0.486297	0.484161	0.48433	0.483217	0.481686	0.47787	0.476732	0.476121	0.47712	0.477429	0.477224	0.475546	0.476895	0.476893	0.479954	0.478653	0.479814	0.479654	0.479814	0.479967	0.481923	0.481396	0.479887	0.481163	0.48131	0.481385
0.500695	0.495947	0.510308	0.508633	0.506394	0.494785	0.491111	0.487793	0.480999	0.477317	0.475615	0.477004	0.480595	0.47839	0.479689	0.480433	0.481337	0.482932	0.481866	0.481863	0.482502	0.479228	0.479188	0.477097	0.474763	0.473105	0.472999	0.47212	0.470684	0.466965	0.466061	0.465149	0.466247	0.466122	0.46616	0.464684	0.465992	0.466095	0.469053	0.468091	0.469271	0.468952	0.469483	0.469781	0.471942	0.471488	0.469997	0.47152	0.471783	0.47177
0.479941	0.471598	0.483166	0.477151	0.473238	0.46082	0.455276	0.451595	0.443833	0.439509	0.436507	0.437966	0.440171	0.437732	0.438103	0.437964	0.438088	0.439453	0.437698	0.437565	0.438221	0.43489	0.434507	0.432536	0.430002	0.428051	0.42806	0.426962	0.425015	0.421178	0.420072	0.419099	0.419751	0.419628	0.419261	0.417705	0.418505	0.418329	0.420723	0.419358	0.420356	0.420004	0.420028	0.420189	0.42198	0.421277	0.419925	0.420961	0.421143	0.421035
0.47292	0.464323	0.473973	0.468752	0.464282	0.453102	0.447262	0.443644	0.436135	0.431528	0.428697	0.429553	0.432306	0.429377	0.429829	0.429862	0.430306	0.431583	0.430071	0.429832	0.430077	0.427032	0.426582	0.42495	0.422678	0.420461	0.420461	0.419705	0.417768	0.414089	0.412982	0.411979	0.412571	0.412667	0.412253	0.41055	0.411825	0.411391	0.414015	0.412726	0.413678	0.413444	0.41364	0.413768	0.415465	0.415012	0.413678	0.414888	0.415064	0.41498
0.523624	0.518034	0.532838	0.530202	0.52705	0.515651	0.511612	0.507837	0.50075	0.496347	0.49395	0.496248	0.499597	0.497808	0.499221	0.499858	0.501088	0.502966	0.501533	0.502033	0.502915	0.499572	0.499371	0.497256	0.494957	0.49299	0.493615	0.492483	0.490688	0.48683	0.485589	0.484879	0.485785	0.486205	0.485957	0.484376	0.485776	0.485901	0.488931	0.4877	0.489097	0.489044	0.489333	0.489685	0.491835	0.491288	0.490005	0.491527	0.491572	0.491751
0.487635	0.480941	0.492009	0.487603	0.484652	0.473434	0.4687	0.465422	0.457936	0.453276	0.451107	0.45285	0.455509	0.453346	0.453954	0.454361	0.454919	0.45625	0.454926	0.455177	0.455979	0.452878	0.452629	0.450803	0.448627	0.446789	0.447101	0.446181	0.444695	0.441004	0.43973	0.439183	0.440003	0.440048	0.439823	0.438168	0.43952	0.439667	0.442167	0.441181	0.442086	0.441707	0.442034	0.44222	0.443932	0.443686	0.442222	0.443645	0.443776	0.443631
0.506985	0.501042	0.513795	0.510275	0.507	0.495843	0.491975	0.488151	0.480328	0.476821	0.474128	0.475501	0.478541	0.476336	0.477066	0.477167	0.477959	0.479329	0.477975	0.477896	0.478846	0.475553	0.475088	0.473429	0.470991	0.469229	0.469332	0.468188	0.466527	0.462776	0.461732	0.460826	0.461512	0.461741	0.461286	0.459548	0.460729	0.460794	0.463528	0.462188	0.463141	0.463015	0.463064	0.463213	0.465099	0.464548	0.462952	0.464356	0.464315	0.464262
0.491924	0.485693	0.497058	0.493912	0.491526	0.480195	0.475822	0.473136	0.466071	0.462552	0.459939	0.461152	0.464499	0.461952	0.463203	0.463075	0.463741	0.465516	0.46415	0.464384	0.464998	0.461683	0.461656	0.459685	0.457937	0.456094	0.456389	0.455607	0.45396	0.45035	0.449279	0.448699	0.449453	0.45	0.449497	0.447884	0.449033	0.449364	0.452046	0.450588	0.45161	0.451312	0.451436	0.451656	0.453394	0.45289	0.451643	0.452899	0.453032	0.452999
0.499541	0.489567	0.500823	0.496092	0.492178	0.481021	0.476092	0.472119	0.464926	0.460516	0.457769	0.459052	0.461609	0.458743	0.459412	0.459012	0.459282	0.460493	0.459082	0.459131	0.459396	0.456356	0.455883	0.454142	0.451978	0.450219	0.450495	0.449869	0.448368	0.44484	0.443572	0.443024	0.443676	0.444021	0.443487	0.44193	0.443197	0.443246	0.44594	0.444304	0.445155	0.444855	0.444729	0.444789	0.446485	0.446044	0.444553	0.445696	0.445709	0.445507
0.516795	0.50791	0.519632	0.514994	0.511003	0.500437	0.49554	0.492253	0.484655	0.480637	0.477459	0.478836	0.481379	0.478347	0.47871	0.478198	0.478459	0.479586	0.477347	0.477696	0.478	0.474984	0.474818	0.472652	0.470721	0.46942	0.469769	0.469073	0.467599	0.463973	0.463243	0.462471	0.463332	0.46339	0.46313	0.461508	0.462721	0.462692	0.465265	0.463464	0.464596	0.464289	0.463999	0.463928	0.465706	0.465029	0.463322	0.464325	0.464482	0.46428
0.544187	0.535872	0.547941	0.544167	0.541083	0.529667	0.52519	0.522697	0.51597	0.511284	0.50858	0.509772	0.512622	0.509058	0.509034	0.508877	0.50902	0.510456	0.508799	0.508375	0.50926	0.506207	0.506073	0.504578	0.502584	0.50123	0.501986	0.501514	0.500532	0.496844	0.495874	0.49568	0.497003	0.497499	0.497068	0.495418	0.496881	0.49674	0.499903	0.497983	0.499	0.498566	0.498478	0.498354	0.500083	0.499516	0.497742	0.498965	0.498923	0.498855
0.49379	0.488281	0.503099	0.501311	0.499681	0.488286	0.48398	0.480851	0.472477	0.468305	0.465519	0.465389	0.468101	0.464873	0.464556	0.464702	0.46436	0.465744	0.464038	0.463841	0.463983	0.46113	0.461244	0.459601	0.45772	0.456322	0.457	0.456085	0.455153	0.451134	0.45033	0.449801	0.450583	0.450795	0.450491	0.449293	0.450289	0.45018	0.45236	0.450858	0.450826	0.451024	0.450174	0.45018	0.45112	0.450439	0.448162	0.448821	0.44824	0.447911
0.483114	0.473063	0.482261	0.478511	0.47413	0.461737	0.454879	0.450863	0.442133	0.436811	0.433164	0.433066	0.434949	0.431326	0.431138	0.430272	0.429817	0.43027	0.428586	0.427664	0.427847	0.424626	0.42423	0.422684	0.420335	0.418615	0.418812	0.417636	0.416336	0.412366	0.411237	0.410445	0.411054	0.410989	0.410456	0.409433	0.410148	0.409884	0.411849	0.410429	0.410628	0.410627	0.410253	0.4102	0.41094	0.410251	0.408356	0.409115	0.408676	0.408462
0.47392	0.46709	0.477592	0.472638	0.469727	0.457646	0.452115	0.447526	0.439615	0.434345	0.431937	0.431769	0.434087	0.431133	0.430896	0.430478	0.430483	0.431051	0.429351	0.429198	0.429298	0.426154	0.426007	0.424057	0.421912	0.420143	0.420268	0.419121	0.41772	0.413748	0.412803	0.411772	0.412438	0.41253	0.412167	0.411244	0.411887	0.411959	0.414081	0.412975	0.41306	0.413086	0.412837	0.413147	0.41429	0.413678	0.41167	0.412713	0.412358	0.412273
0.478863	0.473454	0.484771	0.481729	0.47859	0.465827	0.460948	0.4566	0.448101	0.443622	0.440866	0.440978	0.443154	0.440917	0.44107	0.440959	0.441178	0.442065	0.44021	0.439904	0.440116	0.436983	0.436546	0.43445	0.432312	0.430824	0.430539	0.429125	0.427721	0.423648	0.422692	0.421637	0.422116	0.422252	0.422017	0.42084	0.421666	0.421641	0.423927	0.422684	0.423189	0.4232	0.422964	0.423531	0.424547	0.424023	0.422102	0.423215	0.423072	0.42294
0.508255	0.50376	0.51756	0.514827	0.511896	0.499349	0.494082	0.489535	0.480904	0.475797	0.47362	0.474153	0.477091	0.474598	0.47529	0.475672	0.476347	0.477756	0.47603	0.475871	0.476356	0.473187	0.472837	0.470581	0.468184	0.46626	0.46602	0.465089	0.463306	0.458837	0.45766	0.456563	0.457263	0.457269	0.457105	0.45599	0.456757	0.457011	0.459684	0.458339	0.458803	0.459141	0.459045	0.459439	0.460956	0.460411	0.458507	0.45975	0.459403	0.459484
0.518065	0.511491	0.524871	0.520867	0.5171	0.504004	0.497611	0.492887	0.483341	0.477932	0.475458	0.476303	0.478799	0.476351	0.476727	0.477155	0.477505	0.47908	0.47762	0.47779	0.478101	0.474718	0.474164	0.472149	0.469581	0.467464	0.467402	0.466013	0.464614	0.460011	0.458603	0.457563	0.457957	0.457821	0.457936	0.456673	0.457546	0.457612	0.460276	0.45898	0.459474	0.459628	0.45976	0.460113	0.46156	0.46118	0.459392	0.460565	0.460433	0.460551
0.49581	0.490365	0.504413	0.50176	0.499097	0.485042	0.478667	0.474032	0.465728	0.460218	0.457847	0.458028	0.46084	0.457893	0.459055	0.459652	0.459928	0.4611	0.460079	0.459838	0.460395	0.457179	0.456652	0.454689	0.452504	0.450326	0.449835	0.448508	0.447018	0.442339	0.440984	0.439824	0.440467	0.440524	0.440009	0.438874	0.439834	0.439763	0.442358	0.441332	0.441698	0.442103	0.441997	0.442663	0.444108	0.443807	0.442028	0.443143	0.442977	0.443134
0.511794	0.507227	0.521894	0.518161	0.515178	0.500911	0.494703	0.489925	0.480415	0.474891	0.47252	0.473541	0.476353	0.473747	0.47439	0.475137	0.475493	0.47717	0.475914	0.47589	0.476353	0.473329	0.472463	0.470119	0.467906	0.465476	0.465098	0.463675	0.461823	0.457244	0.455731	0.454583	0.455073	0.454991	0.454537	0.453431	0.454399	0.454174	0.456911	0.455695	0.456139	0.456608	0.456472	0.457318	0.45879	0.458371	0.456564	0.457858	0.457819	0.457835
0.489827	0.482536	0.494971	0.491001	0.486848	0.473193	0.466377	0.462215	0.452982	0.447821	0.444481	0.445232	0.448021	0.445171	0.44602	0.446518	0.446706	0.448043	0.446701	0.446604	0.446958	0.443692	0.443226	0.441231	0.438854	0.436733	0.436462	0.43507	0.433472	0.428849	0.427446	0.426319	0.426628	0.426723	0.426261	0.425228	0.426003	0.426184	0.428543	0.427284	0.427888	0.428054	0.428158	0.428665	0.430192	0.429631	0.427999	0.429308	0.429481	0.429679
0.505408	0.498665	0.510468	0.506658	0.502426	0.489052	0.482818	0.477287	0.468245	0.462665	0.459993	0.460277	0.462713	0.46041	0.460946	0.461559	0.462002	0.463567	0.462464	0.462009	0.462422	0.459286	0.459252	0.456764	0.454377	0.452241	0.451825	0.450339	0.448856	0.444458	0.44312	0.441853	0.442119	0.442077	0.441671	0.44048	0.441343	0.441321	0.443876	0.442474	0.443137	0.443335	0.443331	0.443867	0.445341	0.44498	0.443133	0.444634	0.444528	0.444545
0.48927	0.481169	0.492753	0.486808	0.483165	0.469616	0.46355	0.458439	0.449363	0.443701	0.441331	0.441452	0.443577	0.440969	0.4414	0.441628	0.441893	0.442943	0.441442	0.441358	0.441653	0.438443	0.43815	0.435797	0.433292	0.431301	0.430898	0.429311	0.427596	0.423116	0.421799	0.420454	0.420818	0.420564	0.420167	0.418975	0.41935	0.419409	0.421707	0.420429	0.420517	0.42047	0.420345	0.420922	0.422229	0.421678	0.419792	0.421086	0.420677	0.42069
0.498099	0.491439	0.502691	0.49822	0.494088	0.481636	0.475804	0.470605	0.46146	0.456661	0.453773	0.454158	0.456892	0.454219	0.45492	0.455404	0.455789	0.457187	0.455823	0.455649	0.455762	0.452536	0.452189	0.450203	0.447803	0.445743	0.44569	0.444395	0.442313	0.438094	0.43682	0.435579	0.436054	0.435893	0.435572	0.434158	0.435127	0.434895	0.437511	0.436131	0.436471	0.436731	0.43668	0.437115	0.438236	0.437941	0.4363	0.437384	0.437282	0.436769
0.513083	0.51027	0.524389	0.522944	0.520302	0.50753	0.5025	0.498527	0.489864	0.485133	0.482924	0.483469	0.486777	0.484443	0.485437	0.486263	0.486858	0.488538	0.486848	0.48719	0.488122	0.484665	0.484645	0.482456	0.480156	0.478288	0.478374	0.477164	0.475419	0.470996	0.46971	0.468648	0.469263	0.46949	0.46933	0.468125	0.469046	0.469318	0.471987	0.470503	0.47087	0.471276	0.471327	0.471828	0.473195	0.472805	0.470891	0.47224	0.471951	0.472105
0.508563	0.500244	0.512526	0.507415	0.503558	0.490775	0.484466	0.479858	0.471069	0.465693	0.462666	0.463206	0.465531	0.463229	0.464741	0.465063	0.465456	0.466942	0.465812	0.465918	0.466363	0.463321	0.463651	0.461782	0.46004	0.458303	0.45835	0.45726	0.456163	0.451752	0.450746	0.449764	0.450484	0.450761	0.450705	0.449448	0.450592	0.450867	0.453532	0.452109	0.452601	0.452947	0.452841	0.453395	0.454698	0.454394	0.45268	0.453991	0.453806	0.453893
0.527394	0.520231	0.531846	0.527971	0.523367	0.511369	0.505219	0.500382	0.49136	0.485807	0.482912	0.483385	0.485931	0.482886	0.483855	0.483544	0.483411	0.484675	0.483091	0.482858	0.482937	0.479906	0.479844	0.477616	0.475533	0.473916	0.4741	0.472875	0.471482	0.467017	0.466132	0.464883	0.465471	0.465726	0.465307	0.464032	0.464981	0.465144	0.467599	0.465858	0.466136	0.466368	0.466129	0.46647	0.467668	0.467024	0.46504	0.466356	0.465811	0.465674
0.530049	0.520947	0.532415	0.528087	0.523173	0.51016	0.504292	0.500505	0.492002	0.48633	0.483335	0.483335	0.485405	0.482212	0.482638	0.48236	0.482276	0.483178	0.481186	0.481059	0.481692	0.47837	0.478278	0.476329	0.474436	0.472573	0.472952	0.472082	0.47097	0.466948	0.465799	0.464741	0.465745	0.465998	0.465493	0.464247	0.465229	0.465232	0.467712	0.466133	0.466316	0.46647	0.465966	0.466205	0.467438	0.466986	0.464762	0.465929	0.465533	0.465333
0.488443	0.481071	0.495497	0.492604	0.490382	0.478684	0.473463	0.46888	0.459629	0.453395	0.449577	0.449058	0.450549	0.448135	0.448515	0.448876	0.448587	0.449544	0.447909	0.448145	0.448221	0.445272	0.445092	0.442983	0.441091	0.439435	0.440339	0.439306	0.437898	0.434164	0.434018	0.432984	0.433567	0.4339	0.433516	0.432301	0.432781	0.432946	0.435259	0.434141	0.434055	0.434021	0.433491	0.433141	0.434587	0.433348	0.43136	0.43198	0.431581	0.430984
0.495348	0.486377	0.498955	0.495386	0.491743	0.478472	0.472086	0.467676	0.458155	0.452039	0.447649	0.447432	0.449362	0.446152	0.445963	0.446349	0.44594	0.44681	0.44507	0.444539	0.444765	0.441693	0.441041	0.43885	0.436839	0.434603	0.435549	0.434025	0.432455	0.428355	0.428233	0.426816	0.427447	0.427893	0.427655	0.426234	0.426868	0.426964	0.42934	0.428533	0.428558	0.428751	0.428364	0.428416	0.42989	0.428972	0.427338	0.427887	0.427868	0.427478
0.461301	0.453271	0.46316	0.458275	0.453211	0.44087	0.43445	0.429142	0.420084	0.414277	0.410591	0.410409	0.412076	0.407947	0.407938	0.407848	0.407066	0.407686	0.405868	0.405197	0.405149	0.402033	0.401774	0.399601	0.396962	0.395264	0.395349	0.393857	0.392364	0.388553	0.388171	0.386842	0.387014	0.386996	0.386511	0.385551	0.385701	0.385645	0.387542	0.386641	0.386566	0.386628	0.386178	0.385883	0.387247	0.386287	0.384472	0.385168	0.385039	0.384557
0.497522	0.493132	0.508104	0.505607	0.502631	0.489616	0.483475	0.479329	0.469778	0.463961	0.460955	0.460701	0.462868	0.460502	0.460752	0.461177	0.461448	0.462384	0.460748	0.460753	0.460895	0.457663	0.456968	0.454562	0.451995	0.450086	0.450258	0.448716	0.446948	0.442708	0.442141	0.441078	0.441219	0.441404	0.44116	0.439882	0.44042	0.440639	0.443171	0.442321	0.442313	0.442727	0.442259	0.442494	0.444264	0.443275	0.441424	0.442308	0.442353	0.442053
0.49177	0.484896	0.496795	0.492258	0.487832	0.47423	0.46762	0.462419	0.452508	0.44628	0.442546	0.442498	0.444615	0.441283	0.441722	0.442204	0.441916	0.442922	0.441275	0.441593	0.441484	0.438516	0.437887	0.435122	0.433102	0.430701	0.430918	0.429106	0.427471	0.42328	0.422662	0.42136	0.421555	0.421798	0.421257	0.41996	0.420188	0.420411	0.422755	0.421934	0.422101	0.422409	0.42197	0.422146	0.423876	0.4227	0.421099	0.42186	0.421915	0.421654
0.51316	0.506787	0.521252	0.517892	0.513554	0.500195	0.49383	0.488127	0.477694	0.471221	0.467435	0.468017	0.470377	0.467473	0.467985	0.468695	0.468992	0.470349	0.468672	0.468686	0.469086	0.465251	0.465231	0.462146	0.459905	0.457706	0.457563	0.455688	0.453821	0.449412	0.448537	0.447059	0.447318	0.447651	0.447361	0.445989	0.446647	0.44684	0.449193	0.448462	0.44885	0.449243	0.448992	0.449179	0.45127	0.450335	0.44884	0.449801	0.449929	0.449769
0.493194	0.488281	0.500867	0.498541	0.494305	0.480054	0.473022	0.467798	0.457943	0.451973	0.448181	0.447933	0.450586	0.447346	0.448105	0.449024	0.449195	0.450195	0.448923	0.448829	0.449316	0.445956	0.445471	0.442918	0.440306	0.437923	0.437991	0.436399	0.434587	0.430191	0.429329	0.427937	0.428198	0.428413	0.427503	0.426226	0.427246	0.427206	0.429348	0.428625	0.428913	0.429217	0.429075	0.429294	0.431201	0.430501	0.428736	0.429939	0.430072	0.429802
0.508255	0.502555	0.518158	0.513391	0.509791	0.494795	0.487554	0.48182	0.471616	0.464966	0.461033	0.461497	0.464014	0.461306	0.461876	0.462841	0.463187	0.464359	0.462765	0.462665	0.463557	0.460263	0.459774	0.456943	0.45463	0.452407	0.452119	0.450428	0.448451	0.443989	0.442907	0.441685	0.441752	0.441969	0.44146	0.440184	0.44088	0.440889	0.443422	0.442673	0.443074	0.443397	0.443154	0.443516	0.445435	0.444823	0.443251	0.444405	0.444711	0.444499
0.481479	0.473161	0.48537	0.479934	0.475205	0.460941	0.453241	0.447453	0.43723	0.431118	0.426955	0.426501	0.428818	0.42602	0.426007	0.426945	0.42697	0.428129	0.426508	0.426695	0.426731	0.423687	0.423328	0.420809	0.41822	0.416053	0.416072	0.414517	0.412205	0.408088	0.407226	0.405708	0.405664	0.405843	0.405211	0.403895	0.404334	0.40436	0.40647	0.405725	0.405801	0.40625	0.405799	0.405964	0.407828	0.406886	0.405398	0.406336	0.406498	0.406309
0.49002	0.481445	0.493001	0.487577	0.482033	0.468135	0.460858	0.453695	0.444263	0.437241	0.433466	0.433122	0.434691	0.431607	0.432284	0.433029	0.432991	0.43393	0.432449	0.432309	0.432484	0.429713	0.42883	0.426321	0.423765	0.421515	0.421327	0.419637	0.417559	0.413161	0.412176	0.41058	0.410682	0.410622	0.410057	0.408811	0.409188	0.409087	0.411247	0.410403	0.410688	0.410762	0.41027	0.410501	0.412275	0.411338	0.409664	0.410794	0.41074	0.410512
0.503696	0.496973	0.511461	0.507428	0.504541	0.491006	0.483646	0.479183	0.469471	0.462757	0.459601	0.45996	0.462259	0.459637	0.460289	0.461583	0.461794	0.463495	0.461983	0.462255	0.462683	0.459625	0.459287	0.45672	0.454175	0.451867	0.452135	0.450313	0.448221	0.443855	0.443083	0.441536	0.441525	0.44156	0.440992	0.439917	0.440193	0.440478	0.44266	0.441947	0.442067	0.442405	0.442101	0.442583	0.444271	0.443441	0.441889	0.442998	0.443053	0.442921
0.504658	0.498096	0.511373	0.507453	0.502826	0.489132	0.483457	0.476888	0.467355	0.461045	0.45691	0.457566	0.45972	0.456998	0.457886	0.458506	0.459036	0.460431	0.459386	0.459764	0.460049	0.456878	0.456693	0.45451	0.451786	0.449888	0.450105	0.448271	0.446416	0.44214	0.441174	0.439912	0.440166	0.440204	0.439984	0.438841	0.439176	0.439511	0.44165	0.440886	0.440968	0.441338	0.441219	0.441541	0.443401	0.442412	0.440766	0.44221	0.442147	0.441931
0.480402	0.472087	0.483458	0.479421	0.474462	0.461696	0.455203	0.449552	0.439528	0.433783	0.429845	0.429603	0.43161	0.428236	0.429027	0.429274	0.429136	0.430335	0.428842	0.428543	0.428951	0.425942	0.425642	0.422951	0.420943	0.418699	0.418835	0.417312	0.415417	0.411263	0.410388	0.408995	0.409301	0.409243	0.408832	0.40749	0.407623	0.407709	0.40994	0.409007	0.408917	0.409116	0.408668	0.408822	0.41031	0.409493	0.407898	0.408871	0.408706	0.408412
0.504716	0.495133	0.506601	0.501452	0.496776	0.483621	0.475741	0.469727	0.460256	0.454095	0.449831	0.449704	0.45201	0.448615	0.448682	0.449036	0.448841	0.450101	0.448701	0.448474	0.44916	0.445623	0.445449	0.443108	0.440707	0.438825	0.439187	0.437705	0.435897	0.431627	0.430921	0.42961	0.42978	0.430217	0.429563	0.42837	0.428576	0.428712	0.431273	0.430218	0.430325	0.430607	0.430271	0.430357	0.431981	0.431024	0.42964	0.430516	0.430461	0.430275
0.522297	0.513477	0.525367	0.52061	0.515944	0.502956	0.496	0.490511	0.480226	0.474018	0.469727	0.46966	0.471982	0.468543	0.469224	0.46909	0.468684	0.469897	0.467624	0.467304	0.467476	0.464376	0.464135	0.461598	0.459189	0.457034	0.457386	0.45581	0.453944	0.450226	0.449359	0.447669	0.448207	0.448558	0.448077	0.446489	0.446956	0.447181	0.449521	0.448496	0.448675	0.448651	0.44821	0.448305	0.449905	0.448907	0.447282	0.448045	0.448031	0.447639
0.549534	0.543408	0.557091	0.553118	0.549398	0.535833	0.529277	0.524561	0.514773	0.508308	0.504463	0.504739	0.507173	0.503314	0.503184	0.50372	0.503323	0.504568	0.502891	0.502673	0.503099	0.499601	0.499289	0.496711	0.49494	0.492887	0.493482	0.492108	0.490589	0.486449	0.486022	0.484741	0.48528	0.485799	0.485549	0.483957	0.4849	0.485149	0.487603	0.486313	0.486478	0.486925	0.486145	0.486019	0.48772	0.486879	0.485093	0.485765	0.48581	0.48533
0.483461	0.476497	0.490725	0.486795	0.483954	0.471439	0.465009	0.459871	0.450684	0.444435	0.439276	0.439169	0.440378	0.437589	0.437239	0.436813	0.435957	0.436766	0.434876	0.434538	0.434772	0.431591	0.431097	0.428619	0.426968	0.425263	0.425333	0.424461	0.422909	0.4191	0.418682	0.417636	0.418176	0.418319	0.418057	0.416906	0.416998	0.416978	0.418887	0.417894	0.417364	0.417423	0.416743	0.416699	0.417862	0.416607	0.414976	0.415486	0.415409	0.414703
0.494155	0.484619	0.49754	0.492873	0.489273	0.476054	0.467665	0.462508	0.452457	0.4455	0.440304	0.440383	0.441451	0.438188	0.437812	0.437861	0.436988	0.437677	0.435999	0.435737	0.435649	0.432365	0.431654	0.429047	0.426818	0.425177	0.425417	0.424081	0.422367	0.418534	0.417963	0.416751	0.417088	0.417393	0.416963	0.415631	0.416102	0.416076	0.41802	0.417149	0.416888	0.416954	0.416527	0.416623	0.418009	0.416791	0.415228	0.41584	0.415851	0.41534
0.474035	0.467122	0.480481	0.475805	0.472552	0.460215	0.452025	0.446761	0.437893	0.431403	0.427143	0.427414	0.428874	0.425545	0.425791	0.42572	0.425189	0.426537	0.425027	0.424418	0.42433	0.420847	0.420531	0.41799	0.415954	0.414021	0.413985	0.412422	0.410929	0.406962	0.40631	0.40533	0.405536	0.405634	0.405347	0.40432	0.404581	0.404696	0.406718	0.405921	0.405709	0.405814	0.405645	0.406104	0.407423	0.406374	0.404935	0.405622	0.40576	0.405301
0.490674	0.485921	0.500983	0.498169	0.495609	0.481858	0.475192	0.46936	0.460015	0.454122	0.449898	0.450294	0.452227	0.449871	0.450357	0.450795	0.450964	0.452467	0.45112	0.450632	0.451239	0.448075	0.447911	0.445164	0.443204	0.440923	0.440937	0.439799	0.437906	0.433555	0.43306	0.431891	0.432123	0.432537	0.432058	0.431005	0.431533	0.431763	0.433897	0.433169	0.433052	0.433634	0.433464	0.433804	0.435369	0.434409	0.43285	0.433577	0.43388	0.433445
0.527106	0.525033	0.543038	0.540282	0.537995	0.524054	0.517275	0.511865	0.501326	0.494839	0.490517	0.491247	0.493791	0.490971	0.491763	0.492545	0.492755	0.494904	0.493087	0.492959	0.493618	0.489993	0.489674	0.486397	0.484471	0.482103	0.482067	0.480221	0.478325	0.473686	0.472802	0.471445	0.471935	0.472208	0.471702	0.470303	0.470794	0.470944	0.473312	0.472671	0.47266	0.473162	0.472702	0.473196	0.47491	0.473987	0.472392	0.473238	0.473403	0.473166
0.490328	0.481331	0.493089	0.487256	0.482868	0.467903	0.459264	0.452214	0.441914	0.435376	0.429893	0.430254	0.431527	0.428579	0.428705	0.428896	0.428694	0.429792	0.428286	0.428229	0.427958	0.424534	0.424076	0.421352	0.418923	0.416664	0.416723	0.414834	0.412797	0.408446	0.407433	0.405998	0.405986	0.406173	0.40557	0.404172	0.40444	0.404561	0.406299	0.405665	0.405536	0.405735	0.405478	0.405846	0.407404	0.406568	0.40516	0.405967	0.406145	0.405758
0.50487	0.501709	0.51721	0.51493	0.51169	0.497676	0.489625	0.483276	0.473732	0.466758	0.462007	0.462499	0.464757	0.462552	0.463031	0.464209	0.464283	0.466113	0.464717	0.46459	0.464765	0.461785	0.461285	0.458335	0.456335	0.454146	0.453856	0.452133	0.45027	0.445548	0.44457	0.442878	0.443201	0.443514	0.443009	0.441442	0.44197	0.442027	0.444321	0.443557	0.44358	0.443945	0.443828	0.444414	0.445954	0.44522	0.443965	0.444726	0.445076	0.444785
0.547341	0.547852	0.56894	0.568429	0.566394	0.55148	0.544836	0.538989	0.528556	0.521962	0.517388	0.519183	0.521886	0.520541	0.521821	0.523708	0.524778	0.527539	0.526463	0.526607	0.527714	0.524253	0.524097	0.520944	0.519187	0.516953	0.516963	0.515074	0.513112	0.508144	0.507267	0.505768	0.506513	0.50668	0.506152	0.504886	0.505663	0.505952	0.508512	0.507742	0.508044	0.508763	0.50864	0.509334	0.511611	0.510762	0.509296	0.510474	0.510843	0.51078
0.502965	0.497835	0.512365	0.509441	0.505822	0.4915	0.482854	0.477401	0.466305	0.459974	0.4548	0.455389	0.457625	0.455438	0.455925	0.457072	0.457424	0.45914	0.458212	0.458453	0.458549	0.455292	0.455369	0.45267	0.450597	0.448351	0.448158	0.446706	0.444419	0.439949	0.439126	0.437597	0.437699	0.437983	0.437493	0.436157	0.436497	0.436764	0.438767	0.438257	0.438355	0.438761	0.438408	0.439116	0.440822	0.439947	0.438657	0.439749	0.440174	0.439789
0.509678	0.505811	0.520727	0.517238	0.512753	0.498654	0.490408	0.483691	0.473338	0.466573	0.461499	0.462171	0.463358	0.461144	0.461514	0.462426	0.462606	0.464298	0.462819	0.462775	0.463091	0.459854	0.459265	0.456281	0.454313	0.451788	0.45149	0.449708	0.447486	0.443049	0.441797	0.440272	0.440348	0.440313	0.439526	0.438118	0.438409	0.438509	0.440423	0.439746	0.439854	0.439942	0.439381	0.440021	0.441756	0.440856	0.43954	0.440308	0.440572	0.440277
0.501176	0.49515	0.509476	0.505427	0.502346	0.488115	0.480009	0.473991	0.46405	0.457117	0.45228	0.4529	0.454616	0.45201	0.452747	0.453502	0.454007	0.4554	0.454216	0.454483	0.454826	0.451452	0.451305	0.448212	0.446285	0.44398	0.443893	0.442275	0.440167	0.435815	0.434861	0.433529	0.433579	0.43347	0.432969	0.431698	0.431938	0.43206	0.434238	0.433452	0.433362	0.433723	0.433375	0.434222	0.435869	0.434898	0.433575	0.43449	0.434975	0.434699
0.510775	0.506299	0.520843	0.517994	0.514034	0.49952	0.49175	0.484977	0.475337	0.468087	0.463034	0.46398	0.465531	0.463146	0.46348	0.464344	0.464541	0.466258	0.465037	0.464787	0.465246	0.461411	0.461458	0.458537	0.456652	0.454016	0.454147	0.452105	0.450208	0.445849	0.444919	0.443308	0.443508	0.443646	0.442879	0.441534	0.441661	0.442123	0.444238	0.443394	0.443268	0.443417	0.443281	0.443802	0.445376	0.444574	0.443135	0.444171	0.444425	0.444041
0.497502	0.492611	0.507127	0.504222	0.500916	0.486845	0.479199	0.474089	0.463408	0.457587	0.452546	0.453122	0.455137	0.452628	0.452896	0.453712	0.454077	0.455877	0.454195	0.454424	0.45471	0.451382	0.451382	0.448422	0.446634	0.444608	0.444817	0.443157	0.441118	0.436908	0.436035	0.434792	0.434942	0.435193	0.434681	0.433171	0.433476	0.433702	0.435949	0.434961	0.434687	0.434949	0.434707	0.435365	0.436566	0.435823	0.434446	0.435488	0.435734	0.435165
0.509197	0.500944	0.514919	0.509185	0.504713	0.490351	0.481693	0.47561	0.46556	0.458962	0.4537	0.454019	0.455359	0.452761	0.452844	0.45314	0.452992	0.454456	0.452984	0.452599	0.452941	0.449681	0.449244	0.446415	0.444685	0.442413	0.442805	0.441164	0.439048	0.434724	0.434132	0.432541	0.432908	0.433055	0.432644	0.431097	0.43135	0.431234	0.433462	0.432663	0.432238	0.43245	0.432317	0.432519	0.433858	0.4329	0.431631	0.432334	0.432413	0.432056
0.508101	0.500456	0.511986	0.506299	0.501739	0.488094	0.47919	0.473307	0.463043	0.456277	0.450472	0.450717	0.451948	0.448896	0.449022	0.448748	0.448233	0.449403	0.447561	0.447411	0.447246	0.443849	0.443751	0.440958	0.438889	0.436977	0.436934	0.435578	0.433613	0.429584	0.428656	0.42718	0.427246	0.427401	0.427023	0.425435	0.425675	0.425762	0.427568	0.426369	0.426153	0.426222	0.425713	0.426079	0.427227	0.426263	0.424506	0.42556	0.425273	0.424714
0.532145	0.524609	0.538165	0.533165	0.528674	0.514462	0.506462	0.500789	0.490754	0.484472	0.478861	0.479571	0.480564	0.477377	0.476916	0.47727	0.476951	0.478414	0.47677	0.476294	0.476635	0.473367	0.473095	0.470209	0.468332	0.466576	0.466705	0.465539	0.464016	0.459724	0.459147	0.457738	0.458353	0.458634	0.45819	0.456652	0.45696	0.457073	0.459322	0.458168	0.457866	0.458074	0.457602	0.457719	0.459235	0.458113	0.456653	0.457256	0.457296	0.456802
0.50058	0.493945	0.510819	0.507825	0.504862	0.492306	0.485304	0.480599	0.470821	0.464926	0.460247	0.459849	0.461598	0.458657	0.458261	0.458835	0.458555	0.459241	0.457768	0.457244	0.457924	0.454617	0.454305	0.451795	0.450069	0.448096	0.448342	0.447172	0.445867	0.442155	0.441031	0.439908	0.440736	0.440727	0.44024	0.439373	0.43934	0.440023	0.441798	0.440351	0.440473	0.440178	0.439605	0.439507	0.440871	0.439369	0.437776	0.437941	0.437975	0.437432
0.497425	0.488493	0.502734	0.498451	0.494648	0.480639	0.472007	0.466064	0.45617	0.449665	0.444596	0.444124	0.445151	0.442391	0.441493	0.441904	0.441416	0.442253	0.440657	0.440069	0.440423	0.437014	0.436661	0.434187	0.432017	0.429718	0.430203	0.428543	0.42707	0.423346	0.42223	0.421194	0.421785	0.421813	0.421332	0.420356	0.420436	0.420962	0.422981	0.421735	0.421733	0.421894	0.421325	0.421404	0.422889	0.421675	0.420116	0.420509	0.420682	0.42038
0.458358	0.450407	0.462372	0.457147	0.452845	0.440024	0.432198	0.427002	0.416195	0.410508	0.406087	0.405665	0.406441	0.403649	0.403539	0.404056	0.403773	0.404503	0.403141	0.402458	0.40295	0.399714	0.399317	0.396867	0.394903	0.392757	0.392976	0.391389	0.389901	0.386066	0.385263	0.384068	0.38445	0.384217	0.383966	0.383036	0.383154	0.383668	0.385362	0.384483	0.384547	0.384696	0.38453	0.384558	0.386251	0.385	0.383815	0.384111	0.384491	0.384
0.48725	0.482487	0.498138	0.494155	0.491194	0.477122	0.469898	0.464437	0.453865	0.448495	0.44375	0.444108	0.445306	0.443009	0.44349	0.444299	0.444301	0.445909	0.44435	0.443897	0.444955	0.441359	0.441272	0.438726	0.436657	0.434277	0.434191	0.432951	0.43105	0.427175	0.426187	0.425029	0.425545	0.425734	0.425107	0.424351	0.424598	0.425248	0.427402	0.426305	0.426701	0.426833	0.426855	0.427051	0.428971	0.42758	0.42651	0.426859	0.427452	0.427109
0.52824	0.52609	0.544279	0.542487	0.539356	0.525868	0.518192	0.511849	0.500859	0.494939	0.490934	0.491487	0.494013	0.491237	0.491617	0.493104	0.49374	0.495454	0.494213	0.493925	0.494673	0.491161	0.491075	0.487866	0.485672	0.482785	0.482903	0.481249	0.479032	0.474843	0.473577	0.472044	0.472454	0.472422	0.471964	0.470822	0.471193	0.471999	0.47411	0.472958	0.473393	0.473826	0.473616	0.47383	0.475813	0.474402	0.473245	0.473496	0.474077	0.473904
0.482614	0.472982	0.484304	0.477677	0.472266	0.457515	0.448213	0.440299	0.429751	0.423045	0.418238	0.417637	0.418667	0.415736	0.414903	0.41572	0.415718	0.416634	0.415328	0.414697	0.414999	0.411401	0.41121	0.408454	0.406117	0.403718	0.403325	0.40153	0.399783	0.395592	0.394146	0.392694	0.392829	0.392638	0.391851	0.390929	0.390697	0.391382	0.392731	0.391876	0.392031	0.392128	0.391772	0.391894	0.393408	0.392349	0.391085	0.391668	0.391946	0.391559
0.464802	0.456104	0.46783	0.461186	0.455544	0.440809	0.431796	0.424821	0.414451	0.407824	0.402556	0.402213	0.403159	0.400378	0.399894	0.400539	0.400433	0.40127	0.399861	0.399108	0.399639	0.396415	0.396025	0.392963	0.390902	0.388305	0.387754	0.385813	0.384128	0.380222	0.37891	0.377264	0.377256	0.377239	0.376409	0.375199	0.375283	0.375622	0.377065	0.376086	0.376311	0.376415	0.376095	0.376296	0.377934	0.376815	0.375462	0.375874	0.376463	0.376102
0.524451	0.522005	0.540747	0.53755	0.533684	0.518876	0.510599	0.504232	0.493264	0.486793	0.481721	0.48255	0.484713	0.482821	0.483352	0.484928	0.486088	0.488104	0.486599	0.486398	0.487402	0.484054	0.483936	0.481012	0.478724	0.476065	0.475702	0.473644	0.47172	0.467155	0.465497	0.463839	0.464314	0.464368	0.463744	0.46263	0.462838	0.463346	0.465398	0.464383	0.464729	0.465134	0.464748	0.465092	0.467123	0.465903	0.46474	0.465367	0.466074	0.46587
0.496733	0.490218	0.50631	0.501529	0.496913	0.482734	0.473374	0.46779	0.456397	0.450122	0.445243	0.445232	0.446916	0.444973	0.444812	0.446341	0.44671	0.44817	0.447005	0.446785	0.447672	0.44422	0.444006	0.441262	0.439029	0.436954	0.436677	0.434677	0.432697	0.428353	0.426744	0.425312	0.425659	0.425322	0.424874	0.423882	0.424053	0.424747	0.426737	0.425697	0.426081	0.426142	0.425999	0.426435	0.428528	0.42744	0.426411	0.427145	0.427739	0.427574
0.491636	0.485059	0.49932	0.494604	0.488758	0.474361	0.465804	0.458748	0.44786	0.441122	0.436586	0.436424	0.437555	0.435673	0.435599	0.436591	0.436865	0.438665	0.437156	0.436812	0.437636	0.4344	0.434122	0.431373	0.429045	0.426611	0.426294	0.424316	0.422609	0.418296	0.416859	0.415256	0.415777	0.415444	0.414697	0.413574	0.413796	0.414402	0.416125	0.415125	0.415363	0.415734	0.415396	0.415735	0.417607	0.416585	0.41538	0.415923	0.416596	0.416373
0.496964	0.492253	0.507346	0.503016	0.499212	0.484548	0.47639	0.470492	0.459527	0.453038	0.448411	0.447994	0.449698	0.448539	0.448978	0.4504	0.451288	0.452771	0.451929	0.45216	0.453057	0.449817	0.449854	0.447244	0.445089	0.442622	0.4423	0.440743	0.438887	0.434722	0.433482	0.431857	0.432099	0.432162	0.431682	0.430414	0.430435	0.431245	0.433497	0.43244	0.432638	0.433	0.432752	0.433139	0.434984	0.434062	0.432936	0.433542	0.434108	0.433816
0.487154	0.479085	0.490842	0.484563	0.478945	0.464971	0.456587	0.448804	0.437704	0.431813	0.426883	0.427019	0.428358	0.425521	0.425522	0.426176	0.426262	0.427716	0.426583	0.426508	0.427136	0.423713	0.423526	0.42089	0.418456	0.416057	0.415768	0.414019	0.412166	0.408094	0.40658	0.405161	0.405066	0.4047	0.40406	0.402943	0.402826	0.403307	0.404768	0.403795	0.403843	0.403787	0.403726	0.403896	0.405283	0.404145	0.403131	0.403502	0.404037	0.403551
0.473958	0.466276	0.477533	0.472727	0.467885	0.453888	0.446444	0.439746	0.429415	0.423144	0.418498	0.417899	0.418925	0.41653	0.416693	0.417212	0.417241	0.418605	0.417297	0.416917	0.417489	0.414267	0.414263	0.411645	0.409675	0.407278	0.4073	0.405782	0.403624	0.399851	0.398563	0.397183	0.397439	0.39718	0.396457	0.395334	0.395274	0.395797	0.397583	0.396609	0.396472	0.396581	0.39635	0.396512	0.398051	0.396922	0.395913	0.396247	0.396589	0.39614
0.519084	0.511979	0.527673	0.52306	0.518678	0.504911	0.496107	0.490015	0.479328	0.473357	0.467429	0.467572	0.469639	0.466527	0.466883	0.467791	0.467622	0.469123	0.467996	0.467517	0.468178	0.465034	0.464915	0.462133	0.459836	0.457434	0.457844	0.456047	0.454472	0.449707	0.448471	0.446948	0.447323	0.447382	0.446867	0.445598	0.445615	0.445959	0.448166	0.44687	0.446972	0.447077	0.446793	0.446907	0.448638	0.447284	0.445991	0.446569	0.446807	0.446334
0.520008	0.513184	0.526024	0.521303	0.515922	0.502785	0.494771	0.487931	0.477198	0.471432	0.465712	0.46579	0.467502	0.464192	0.463903	0.464611	0.464718	0.465582	0.463829	0.463447	0.464001	0.460593	0.460615	0.457974	0.455922	0.453551	0.453475	0.452092	0.450383	0.446228	0.445197	0.44374	0.444249	0.444061	0.443727	0.442689	0.44264	0.443632	0.445406	0.44421	0.444371	0.444511	0.444205	0.444262	0.446018	0.444886	0.443582	0.444275	0.444487	0.444261
0.507024	0.496859	0.50755	0.501503	0.494134	0.479883	0.470686	0.464526	0.453266	0.446432	0.440685	0.439703	0.440512	0.437465	0.436935	0.437101	0.436653	0.437388	0.435497	0.434687	0.435336	0.431974	0.43152	0.428925	0.427227	0.42506	0.425178	0.423594	0.422196	0.418457	0.41722	0.41595	0.41646	0.416395	0.41588	0.414702	0.414716	0.415458	0.416804	0.415807	0.415517	0.415576	0.415219	0.415336	0.416656	0.415308	0.414105	0.414567	0.414854	0.414382
0.515026	0.510026	0.528242	0.526553	0.524408	0.512598	0.505994	0.501196	0.49028	0.484723	0.480004	0.479777	0.481386	0.478642	0.478794	0.478971	0.478748	0.479308	0.478361	0.47777	0.478733	0.475564	0.47558	0.473447	0.471702	0.470059	0.47073	0.469837	0.468564	0.465014	0.463864	0.462942	0.463874	0.464043	0.463707	0.463007	0.46294	0.463476	0.465753	0.464411	0.464312	0.464107	0.464161	0.463781	0.465423	0.463908	0.462446	0.462705	0.462721	0.46132
0.528433	0.523193	0.541316	0.538575	0.537549	0.525032	0.516978	0.511825	0.500816	0.494833	0.489815	0.489944	0.492258	0.489307	0.489955	0.490154	0.490235	0.49141	0.490865	0.49053	0.4911	0.487457	0.487387	0.484844	0.482926	0.480704	0.481418	0.479953	0.478333	0.474711	0.473268	0.472066	0.473035	0.473566	0.472903	0.472062	0.472351	0.472751	0.47533	0.474041	0.47401	0.473879	0.473934	0.473967	0.475603	0.474434	0.47292	0.473339	0.4735	0.472304
0.458282	0.44834	0.45995	0.454652	0.450638	0.43818	0.430884	0.425317	0.41502	0.409212	0.404291	0.403861	0.404862	0.401914	0.40189	0.401591	0.401341	0.401837	0.401168	0.400536	0.40039	0.397401	0.396895	0.394617	0.39261	0.391032	0.390767	0.389587	0.388043	0.384488	0.383149	0.382202	0.382424	0.382439	0.381809	0.381144	0.380998	0.381261	0.382991	0.382231	0.382013	0.381922	0.381981	0.38181	0.383489	0.382325	0.380997	0.381444	0.381804	0.38095
0.47617	0.468701	0.482261	0.477977	0.475033	0.461465	0.45397	0.448161	0.437543	0.431502	0.427197	0.426629	0.427779	0.425621	0.425615	0.425856	0.42572	0.42632	0.425498	0.424993	0.425777	0.422322	0.421802	0.419446	0.417167	0.415083	0.415281	0.413711	0.411975	0.408412	0.40697	0.405808	0.40622	0.406282	0.405396	0.404631	0.404547	0.404715	0.406612	0.405959	0.405797	0.405768	0.406055	0.405872	0.407701	0.406668	0.405322	0.405713	0.406062	0.40508
0.499426	0.492399	0.506426	0.501662	0.497428	0.483641	0.475723	0.46967	0.458067	0.451722	0.446742	0.446307	0.447638	0.444973	0.445275	0.445503	0.445325	0.446188	0.445414	0.444604	0.445136	0.441893	0.440966	0.438025	0.435939	0.433422	0.433542	0.431818	0.429817	0.425776	0.424044	0.422544	0.422966	0.422936	0.421952	0.421035	0.42106	0.421532	0.423469	0.422493	0.422401	0.422461	0.422549	0.422501	0.424492	0.423331	0.422113	0.422707	0.423101	0.422179
0.50812	0.501204	0.517852	0.512833	0.509219	0.495137	0.487563	0.480347	0.469296	0.462486	0.458446	0.457794	0.45971	0.457431	0.457393	0.458436	0.458816	0.459541	0.458799	0.458663	0.459254	0.455741	0.455131	0.452514	0.450617	0.448098	0.447912	0.446321	0.444531	0.440252	0.438615	0.437217	0.437683	0.437543	0.436739	0.436046	0.435942	0.436346	0.438532	0.437573	0.437658	0.437548	0.437811	0.437891	0.439949	0.438984	0.437593	0.43803	0.438544	0.437829
0.493944	0.489583	0.504558	0.502178	0.498011	0.484306	0.475939	0.469141	0.457856	0.451728	0.447026	0.446775	0.448595	0.446471	0.446849	0.447356	0.44821	0.449027	0.448807	0.448645	0.449138	0.445692	0.445587	0.442934	0.440714	0.438318	0.438274	0.436514	0.434704	0.430444	0.428841	0.42736	0.427726	0.427835	0.426847	0.425958	0.426046	0.426364	0.428331	0.427394	0.427492	0.427643	0.42783	0.428051	0.42992	0.429127	0.427987	0.428561	0.428832	0.428118
0.499118	0.492057	0.505988	0.500974	0.497153	0.481777	0.473814	0.466431	0.454894	0.44825	0.443139	0.443044	0.444512	0.441892	0.442216	0.443013	0.443193	0.444578	0.44363	0.443173	0.44433	0.440832	0.44026	0.437581	0.435479	0.433166	0.432935	0.43148	0.429166	0.425534	0.423547	0.422002	0.42248	0.422368	0.421449	0.420535	0.420429	0.420454	0.422561	0.421869	0.422015	0.422096	0.422255	0.422454	0.424464	0.423518	0.422631	0.423026	0.423581	0.4229
0.515814	0.510661	0.529322	0.525977	0.522658	0.508498	0.500618	0.493815	0.482174	0.476107	0.471057	0.471558	0.473677	0.471334	0.472094	0.473712	0.474224	0.475687	0.475835	0.475951	0.476568	0.473674	0.47336	0.470664	0.468681	0.466436	0.46668	0.464932	0.462825	0.458802	0.457033	0.455555	0.456135	0.456124	0.455463	0.454584	0.454734	0.455043	0.457347	0.456704	0.45669	0.456871	0.457273	0.457406	0.459835	0.458753	0.457513	0.458285	0.458853	0.458153
0.505754	0.498991	0.515386	0.511145	0.506692	0.492407	0.484619	0.477319	0.46583	0.459193	0.454903	0.45452	0.456083	0.453869	0.454422	0.455141	0.455689	0.457096	0.456188	0.455862	0.457019	0.453933	0.453758	0.451063	0.449018	0.446622	0.446587	0.44495	0.443074	0.438808	0.437056	0.43525	0.43594	0.435792	0.434855	0.434249	0.434093	0.434161	0.436378	0.435575	0.435501	0.435598	0.435699	0.436103	0.437915	0.437106	0.435862	0.436651	0.437043	0.436207
0.503119	0.497835	0.513547	0.509889	0.506063	0.491933	0.484565	0.477962	0.466356	0.460093	0.455707	0.455455	0.456975	0.45492	0.455347	0.455963	0.456581	0.457961	0.45739	0.457112	0.457921	0.454692	0.45417	0.452117	0.449852	0.447528	0.447376	0.445815	0.44385	0.439767	0.437972	0.43643	0.436821	0.436669	0.435874	0.434817	0.434727	0.434773	0.437076	0.436489	0.436242	0.436315	0.436475	0.436635	0.438656	0.437676	0.436313	0.437054	0.437508	0.436739
0.517699	0.512809	0.530226	0.527246	0.523344	0.509979	0.50223	0.495353	0.483429	0.477304	0.473227	0.472722	0.474767	0.472584	0.473588	0.474328	0.474897	0.476429	0.475678	0.4761	0.476454	0.473074	0.47269	0.470251	0.468108	0.465862	0.465982	0.464181	0.462156	0.457948	0.45646	0.454866	0.455412	0.455511	0.454615	0.453793	0.453762	0.453998	0.456436	0.455565	0.455602	0.455751	0.456046	0.456254	0.458232	0.457355	0.456147	0.457043	0.457398	0.456634
0.478902	0.471566	0.483706	0.479577	0.475823	0.461868	0.454375	0.448014	0.436639	0.431284	0.426091	0.425861	0.426866	0.424489	0.424799	0.425256	0.425585	0.426024	0.425167	0.425099	0.425756	0.422438	0.422372	0.419776	0.417875	0.415871	0.416016	0.414339	0.412305	0.408561	0.407067	0.405498	0.405874	0.405682	0.405094	0.404013	0.403851	0.403998	0.405952	0.404909	0.404863	0.404848	0.404999	0.405089	0.40651	0.405512	0.404412	0.405083	0.405228	0.404397
0.50787	0.498665	0.51238	0.506543	0.501991	0.488115	0.479802	0.472567	0.461548	0.454717	0.44968	0.449024	0.450075	0.447217	0.446985	0.447532	0.44721	0.448083	0.447496	0.44683	0.447353	0.443939	0.44385	0.441228	0.439204	0.437316	0.437253	0.4358	0.433811	0.430034	0.428601	0.426917	0.427154	0.427364	0.42633	0.425346	0.425221	0.425375	0.427472	0.426146	0.42592	0.425942	0.426104	0.426007	0.427612	0.426381	0.425337	0.425726	0.425967	0.42512
0.490405	0.478695	0.488419	0.481581	0.475216	0.461283	0.452385	0.444751	0.432976	0.426748	0.420632	0.419023	0.420148	0.417257	0.416534	0.416152	0.415883	0.416139	0.415287	0.414536	0.414821	0.41178	0.411302	0.40869	0.406853	0.404746	0.404617	0.403123	0.401496	0.398022	0.396486	0.394908	0.395288	0.395278	0.394433	0.393559	0.393208	0.393334	0.395341	0.394054	0.393634	0.393555	0.39354	0.393414	0.39482	0.393711	0.392598	0.392995	0.393137	0.392221
0.528087	0.519108	0.53348	0.529255	0.524305	0.510704	0.502977	0.49703	0.48526	0.47858	0.473795	0.473552	0.474392	0.470801	0.47037	0.470598	0.470331	0.470374	0.469382	0.468799	0.46908	0.465889	0.465786	0.463192	0.461135	0.459296	0.459668	0.45839	0.456717	0.452968	0.451535	0.450285	0.450783	0.451062	0.450284	0.449184	0.449089	0.449139	0.451445	0.450116	0.449564	0.449534	0.449569	0.449091	0.450829	0.449676	0.448206	0.448497	0.448542	0.44759
0.493328	0.486035	0.500808	0.497759	0.4953	0.482281	0.475318	0.470003	0.459745	0.454076	0.450079	0.448891	0.451174	0.44795	0.44795	0.448149	0.447403	0.448173	0.447186	0.446626	0.447047	0.443695	0.443679	0.441496	0.44018	0.43847	0.438908	0.438225	0.436499	0.43315	0.432137	0.431585	0.431639	0.432115	0.431631	0.430766	0.430994	0.431035	0.432898	0.431082	0.431177	0.430612	0.430692	0.430225	0.431487	0.429948	0.428464	0.428507	0.428556	0.427767
0.461532	0.449626	0.455616	0.448965	0.442746	0.429001	0.419305	0.412882	0.401726	0.395062	0.39026	0.388499	0.388998	0.38559	0.384409	0.383645	0.382743	0.382802	0.381525	0.380514	0.380442	0.377344	0.376751	0.37452	0.372443	0.370701	0.371004	0.369597	0.36766	0.364756	0.363421	0.362409	0.362518	0.362635	0.362007	0.361123	0.361061	0.360784	0.362339	0.361077	0.360901	0.360393	0.360381	0.36009	0.361026	0.360011	0.358814	0.35874	0.35879	0.35813
0.448702	0.438005	0.446423	0.441412	0.435392	0.422421	0.414029	0.408374	0.397597	0.391644	0.387419	0.386583	0.387883	0.384235	0.383763	0.383522	0.382961	0.383337	0.382047	0.38095	0.381546	0.378352	0.377892	0.375571	0.373624	0.371975	0.372055	0.370762	0.369004	0.365569	0.364443	0.363514	0.363422	0.363649	0.362838	0.362104	0.362172	0.362195	0.36396	0.362828	0.362784	0.3625	0.362669	0.362527	0.363808	0.362662	0.36162	0.361736	0.362018	0.36152
0.472785	0.466195	0.477198	0.472804	0.468892	0.455802	0.447559	0.441992	0.431539	0.425491	0.421635	0.421362	0.423027	0.420424	0.420342	0.420556	0.420387	0.421463	0.420539	0.419772	0.420491	0.417145	0.417189	0.414856	0.413043	0.411017	0.411005	0.409803	0.407929	0.404534	0.403018	0.402183	0.402275	0.402725	0.402214	0.401228	0.401492	0.401678	0.403827	0.40258	0.402925	0.402488	0.402893	0.402949	0.40456	0.403472	0.402456	0.40281	0.403138	0.402584
0.506197	0.50026	0.513985	0.510852	0.507309	0.493253	0.484538	0.4788	0.467348	0.461137	0.457273	0.456302	0.458905	0.455705	0.456478	0.456867	0.456683	0.457809	0.457185	0.456521	0.457132	0.453365	0.452854	0.449933	0.447935	0.445494	0.445772	0.444129	0.441924	0.437908	0.435872	0.434947	0.434892	0.434847	0.434112	0.433342	0.433158	0.433351	0.435458	0.434182	0.434159	0.433928	0.433934	0.433792	0.435399	0.434298	0.433063	0.433326	0.433552	0.432711
0.488962	0.481234	0.491031	0.485243	0.479574	0.465313	0.455915	0.448519	0.437427	0.430179	0.425329	0.424848	0.426361	0.423301	0.423272	0.423169	0.423062	0.42385	0.422754	0.42216	0.422607	0.418922	0.418398	0.415851	0.413739	0.411219	0.411029	0.4095	0.407427	0.403474	0.401795	0.400649	0.400463	0.400686	0.399604	0.398941	0.398801	0.398984	0.400676	0.399531	0.399682	0.399328	0.399426	0.399449	0.400888	0.399954	0.398849	0.399247	0.39967	0.398997
0.502177	0.498031	0.511811	0.509621	0.506486	0.491117	0.483259	0.476546	0.465466	0.458545	0.454317	0.453295	0.456371	0.453988	0.45489	0.456744	0.456874	0.458283	0.457738	0.457642	0.458497	0.454768	0.455058	0.452285	0.450108	0.448038	0.448102	0.44656	0.444408	0.440395	0.438655	0.437642	0.43755	0.437789	0.43701	0.436004	0.436221	0.436569	0.438694	0.437439	0.437862	0.437576	0.438087	0.43804	0.439755	0.438846	0.437761	0.438183	0.438527	0.438007
0.517757	0.513102	0.528183	0.525163	0.521789	0.506553	0.497764	0.491764	0.480736	0.473714	0.469207	0.469231	0.471987	0.469418	0.469863	0.471275	0.472303	0.473687	0.473252	0.472508	0.474102	0.470767	0.470999	0.468122	0.466039	0.464179	0.463897	0.462647	0.460199	0.456217	0.454338	0.453544	0.453313	0.453643	0.452984	0.452058	0.452245	0.452567	0.454742	0.453619	0.454052	0.453848	0.454258	0.454391	0.45615	0.455345	0.454143	0.454796	0.455338	0.454964
0.496983	0.48973	0.502793	0.498798	0.494019	0.480266	0.471401	0.465177	0.453821	0.448032	0.443218	0.443105	0.445332	0.44261	0.443431	0.444241	0.444593	0.445819	0.445083	0.44504	0.446154	0.442994	0.443053	0.440647	0.438628	0.436677	0.436697	0.435352	0.432809	0.429035	0.427228	0.426395	0.426406	0.426657	0.425815	0.425038	0.425253	0.425424	0.427355	0.426234	0.426663	0.426332	0.426686	0.426744	0.428593	0.427746	0.426686	0.427204	0.427645	0.427179
0.473881	0.461995	0.472455	0.466046	0.460382	0.445162	0.436133	0.428923	0.417282	0.411004	0.406335	0.405276	0.406487	0.403445	0.403236	0.403641	0.403504	0.404322	0.403274	0.402868	0.403668	0.400169	0.399751	0.397054	0.395321	0.392906	0.392795	0.391331	0.388968	0.38512	0.383452	0.382211	0.381854	0.381936	0.38105	0.379913	0.379805	0.379646	0.381084	0.380143	0.380176	0.37993	0.380096	0.379956	0.381354	0.380672	0.379295	0.379707	0.380057	0.379589
0.479787	0.471403	0.481838	0.477228	0.471454	0.45819	0.449153	0.442277	0.43175	0.425068	0.420632	0.420271	0.421619	0.418945	0.418954	0.419763	0.419708	0.42058	0.419925	0.419624	0.420184	0.416656	0.416409	0.414264	0.412231	0.410131	0.409802	0.408508	0.406413	0.40252	0.400925	0.399978	0.399748	0.39974	0.399011	0.398189	0.398327	0.398314	0.40011	0.398934	0.398983	0.398971	0.399232	0.399189	0.400813	0.399988	0.3988	0.399336	0.399886	0.399424
0.5212	0.517399	0.532517	0.530292	0.526181	0.511883	0.50431	0.497729	0.485289	0.479513	0.475742	0.475545	0.477659	0.475727	0.476323	0.477336	0.477571	0.479196	0.478811	0.478575	0.479696	0.475996	0.47603	0.473455	0.471594	0.469571	0.469908	0.468375	0.466166	0.461945	0.460477	0.459506	0.459658	0.459746	0.458907	0.458115	0.458131	0.458467	0.460836	0.459716	0.45992	0.459735	0.460066	0.460195	0.462098	0.461061	0.459958	0.460745	0.461145	0.460555
0.472477	0.464811	0.474761	0.470727	0.46546	0.451832	0.443499	0.437915	0.426285	0.420169	0.415735	0.414864	0.416473	0.413568	0.413711	0.413649	0.413486	0.414786	0.413912	0.413234	0.41422	0.410821	0.41074	0.408472	0.406609	0.404748	0.40479	0.403444	0.401214	0.397595	0.396118	0.395062	0.394964	0.395172	0.394653	0.393502	0.393314	0.393553	0.395392	0.39421	0.394243	0.393962	0.394277	0.394015	0.39554	0.394485	0.393538	0.394071	0.394369	0.393788
0.513025	0.505583	0.518742	0.513673	0.509597	0.495953	0.487311	0.481608	0.470427	0.463921	0.45983	0.459643	0.461108	0.458006	0.458168	0.458753	0.458278	0.459556	0.458618	0.457968	0.458844	0.45524	0.455492	0.452851	0.450858	0.448668	0.449062	0.447685	0.445529	0.441711	0.440088	0.439058	0.438922	0.43906	0.438484	0.437338	0.43745	0.43738	0.439516	0.437773	0.437757	0.437534	0.437866	0.437601	0.439282	0.437802	0.436549	0.436948	0.437209	0.436423
0.513218	0.503809	0.51613	0.510364	0.505765	0.492215	0.483844	0.477563	0.465626	0.458863	0.454408	0.453412	0.455886	0.452015	0.452128	0.452208	0.45185	0.452774	0.451581	0.450919	0.451404	0.448452	0.448494	0.445883	0.444437	0.442592	0.442703	0.441721	0.439802	0.436242	0.43474	0.433846	0.434081	0.434495	0.433923	0.432949	0.432814	0.433325	0.435357	0.433904	0.434201	0.433815	0.434194	0.433947	0.435214	0.434292	0.43312	0.433548	0.433869	0.433258
0.511737	0.500635	0.510206	0.503927	0.498903	0.484225	0.475858	0.469336	0.458097	0.45118	0.446391	0.445511	0.446813	0.442852	0.442315	0.44236	0.441412	0.441945	0.440807	0.439465	0.440448	0.436956	0.436999	0.43452	0.432893	0.431241	0.431696	0.430583	0.42865	0.425425	0.424062	0.42338	0.423488	0.423983	0.423273	0.42223	0.422454	0.422812	0.424703	0.423343	0.423594	0.42329	0.423491	0.423233	0.424821	0.423606	0.422513	0.422984	0.423139	0.42252
0.448683	0.435514	0.441768	0.434513	0.429811	0.416212	0.408528	0.403353	0.393496	0.387974	0.382812	0.381026	0.382015	0.378301	0.377254	0.376163	0.375458	0.375611	0.374143	0.372981	0.37335	0.370494	0.369868	0.36785	0.36643	0.364986	0.364951	0.364485	0.36262	0.359796	0.358658	0.357913	0.357961	0.358455	0.3574	0.356461	0.356738	0.356899	0.358402	0.356838	0.356996	0.356505	0.356429	0.355713	0.35695	0.355602	0.354324	0.354444	0.35445	0.353764
0.485634	0.473486	0.481853	0.475972	0.472174	0.457999	0.450278	0.445076	0.434924	0.42889	0.424422	0.423344	0.424715	0.420999	0.420528	0.419738	0.418988	0.419097	0.417819	0.417201	0.417489	0.414369	0.413766	0.411494	0.409817	0.407978	0.408304	0.4072	0.405204	0.402346	0.401089	0.400483	0.400205	0.400745	0.40037	0.398855	0.399539	0.399734	0.401468	0.39977	0.400449	0.399721	0.399864	0.39921	0.400786	0.399299	0.398067	0.398485	0.398656	0.397953
0.447433	0.436768	0.443825	0.437899	0.43291	0.419255	0.412256	0.407186	0.397101	0.392067	0.388338	0.387346	0.388616	0.384782	0.385347	0.384553	0.384329	0.384823	0.383627	0.382529	0.383251	0.380181	0.379845	0.377798	0.376077	0.374544	0.37464	0.373689	0.371759	0.368662	0.367455	0.366826	0.366431	0.366882	0.366398	0.365419	0.366079	0.366156	0.368094	0.366734	0.367246	0.36702	0.366921	0.366723	0.368221	0.367041	0.366093	0.366459	0.366676	0.366161
0.460705	0.449967	0.458301	0.452979	0.448579	0.433985	0.426824	0.42181	0.411693	0.406329	0.402139	0.40081	0.401812	0.398989	0.399523	0.398785	0.398598	0.39911	0.397978	0.397392	0.398075	0.394613	0.394115	0.392039	0.390051	0.387974	0.387905	0.386924	0.384676	0.381771	0.380248	0.379399	0.379237	0.37972	0.378931	0.377775	0.378302	0.378456	0.380267	0.378814	0.379332	0.378919	0.378999	0.37873	0.380391	0.378931	0.377817	0.378344	0.378568	0.377903
0.484846	0.476872	0.486362	0.479665	0.474565	0.460896	0.453169	0.448039	0.437354	0.432004	0.427342	0.427364	0.428699	0.42536	0.425734	0.425663	0.425747	0.426642	0.425644	0.424802	0.425587	0.422247	0.421583	0.419158	0.41728	0.414832	0.414685	0.413507	0.41136	0.408065	0.406426	0.405134	0.40513	0.405291	0.404522	0.403238	0.403974	0.403998	0.406036	0.404759	0.405519	0.404955	0.405109	0.404817	0.406508	0.40538	0.404406	0.404795	0.404835	0.404358
0.510717	0.50332	0.516145	0.51039	0.505857	0.492021	0.484754	0.477775	0.467742	0.460754	0.457207	0.457037	0.459178	0.456342	0.457349	0.457664	0.458289	0.459444	0.458376	0.457962	0.459411	0.456014	0.455509	0.453023	0.450912	0.448493	0.448526	0.447254	0.444979	0.441416	0.439567	0.43877	0.438531	0.438651	0.437922	0.4367	0.437525	0.437624	0.440145	0.43859	0.439229	0.438809	0.43905	0.438565	0.44067	0.439401	0.438275	0.438764	0.439148	0.438656
0.491616	0.485531	0.49716	0.493758	0.489399	0.473672	0.466962	0.46119	0.451005	0.44503	0.441343	0.441051	0.443268	0.440912	0.441889	0.442405	0.443397	0.444528	0.443701	0.443412	0.444557	0.441446	0.440956	0.438136	0.436131	0.434001	0.433874	0.432754	0.430635	0.427072	0.425183	0.424233	0.424193	0.424533	0.423822	0.422667	0.42348	0.423509	0.425751	0.424359	0.425365	0.424971	0.425414	0.425321	0.427437	0.426278	0.425105	0.425891	0.426211	0.425867
0.509563	0.504215	0.51667	0.511506	0.508179	0.49309	0.485573	0.480094	0.469945	0.46363	0.459534	0.460372	0.46261	0.460146	0.460893	0.461809	0.462683	0.464146	0.463532	0.463182	0.464851	0.461385	0.46115	0.458459	0.456524	0.454427	0.454222	0.45291	0.450738	0.447279	0.445398	0.444401	0.444106	0.444727	0.443876	0.442583	0.443607	0.44389	0.446231	0.444653	0.4457	0.445514	0.445751	0.445847	0.447828	0.446633	0.44559	0.446355	0.446783	0.446277
0.496694	0.49069	0.502559	0.498528	0.493001	0.478106	0.470501	0.465055	0.454616	0.448515	0.444378	0.444085	0.446514	0.44319	0.444719	0.444882	0.445825	0.446524	0.445984	0.445822	0.447053	0.443832	0.443207	0.440847	0.439132	0.437012	0.436542	0.43553	0.433075	0.429542	0.427783	0.426396	0.426267	0.426498	0.425602	0.424276	0.425045	0.4251	0.427289	0.425526	0.42645	0.426184	0.426299	0.426308	0.428076	0.426935	0.425896	0.426413	0.426789	0.426336
0.505197	0.497786	0.510249	0.505645	0.502117	0.487075	0.479469	0.473193	0.462948	0.456482	0.452654	0.452181	0.454879	0.452158	0.453311	0.453991	0.454654	0.455718	0.455339	0.455083	0.4564	0.45324	0.452659	0.450608	0.448568	0.446447	0.446394	0.445081	0.442823	0.439124	0.437309	0.436423	0.436311	0.436778	0.435874	0.434609	0.435698	0.435838	0.438025	0.436621	0.437577	0.437348	0.437548	0.437498	0.439709	0.438617	0.437498	0.438405	0.438774	0.438212
0.486461	0.477572	0.488755	0.483704	0.478853	0.464357	0.456734	0.45105	0.441024	0.435257	0.430964	0.430505	0.432208	0.429629	0.430067	0.430272	0.430975	0.431919	0.431392	0.430768	0.432171	0.429049	0.428673	0.426064	0.424038	0.42197	0.422204	0.420721	0.418369	0.41511	0.413327	0.412201	0.412023	0.412263	0.411547	0.410259	0.411153	0.411219	0.413314	0.411928	0.412851	0.412354	0.412575	0.412526	0.414272	0.413424	0.412394	0.412978	0.41325	0.413024
0.501388	0.493636	0.505828	0.501388	0.496044	0.48196	0.474309	0.468937	0.457498	0.451662	0.448024	0.447515	0.449992	0.446547	0.447823	0.448366	0.448914	0.449859	0.449564	0.449152	0.450444	0.447124	0.446729	0.44457	0.442424	0.440578	0.440609	0.439744	0.437192	0.433651	0.432247	0.431279	0.43106	0.431423	0.430507	0.429503	0.430234	0.430449	0.432758	0.431347	0.432053	0.431648	0.432147	0.432043	0.433995	0.432939	0.431768	0.432501	0.432971	0.432543
0.46259	0.453532	0.460709	0.454954	0.450238	0.435531	0.428318	0.422754	0.412474	0.406719	0.402411	0.401562	0.402261	0.399308	0.399673	0.399796	0.399356	0.400362	0.399175	0.398833	0.399764	0.396653	0.396195	0.393962	0.392238	0.390199	0.390047	0.388963	0.386806	0.383672	0.382175	0.381377	0.381153	0.381398	0.380512	0.379572	0.379951	0.379955	0.382084	0.380658	0.381051	0.380609	0.380785	0.380718	0.382228	0.381295	0.380316	0.380905	0.381068	0.380475
0.514314	0.504297	0.516349	0.511429	0.50684	0.491882	0.484061	0.478011	0.467954	0.461666	0.457829	0.457131	0.459034	0.455581	0.455506	0.455503	0.455931	0.456203	0.455397	0.455112	0.455795	0.452388	0.452058	0.449801	0.447593	0.445861	0.446204	0.444988	0.442738	0.4393	0.437644	0.436588	0.436475	0.436944	0.436065	0.434775	0.435555	0.4356	0.437957	0.436071	0.436595	0.43605	0.436319	0.436153	0.437709	0.436278	0.435272	0.43552	0.435744	0.435095
0.530452	0.523454	0.535086	0.530343	0.525723	0.511488	0.504445	0.498983	0.487653	0.481721	0.477592	0.477316	0.479165	0.475846	0.476312	0.476395	0.476478	0.477195	0.476204	0.475997	0.477114	0.473648	0.473357	0.471274	0.469421	0.467527	0.468393	0.467173	0.465174	0.461667	0.460323	0.459645	0.459671	0.460444	0.459566	0.458242	0.459168	0.459515	0.461699	0.459981	0.460647	0.459956	0.460274	0.459812	0.46168	0.460392	0.459147	0.459599	0.459746	0.459118
0.508082	0.496338	0.503376	0.496733	0.490268	0.475563	0.467647	0.462085	0.45118	0.444303	0.439427	0.438356	0.439155	0.435107	0.434453	0.433781	0.433006	0.433417	0.431897	0.430772	0.431837	0.428415	0.428107	0.42583	0.423957	0.422324	0.422459	0.421349	0.419461	0.416356	0.415107	0.414156	0.413996	0.414557	0.413473	0.412217	0.412753	0.413017	0.414963	0.412969	0.413372	0.412619	0.412621	0.412184	0.413725	0.412436	0.411221	0.411387	0.411416	0.410772
0.470458	0.459294	0.468705	0.462956	0.458667	0.446049	0.43987	0.434725	0.426876	0.420208	0.416576	0.415114	0.417068	0.413373	0.413061	0.41254	0.412275	0.412605	0.410857	0.410088	0.410684	0.407914	0.406987	0.405369	0.403777	0.402755	0.402752	0.402416	0.400851	0.397916	0.396964	0.396225	0.396881	0.396654	0.396234	0.395032	0.395426	0.395181	0.397242	0.395222	0.395457	0.394947	0.394786	0.394352	0.395221	0.393974	0.392515	0.39294	0.392602	0.392177
0.507716	0.498649	0.509768	0.504491	0.500699	0.488961	0.482548	0.477873	0.469384	0.462916	0.459522	0.459531	0.461946	0.459185	0.459354	0.45904	0.45972	0.459885	0.459461	0.458685	0.459809	0.456947	0.456163	0.454833	0.453235	0.451732	0.452365	0.452046	0.450331	0.447514	0.446501	0.446141	0.446737	0.447	0.447112	0.44579	0.44682	0.446931	0.449622	0.447793	0.44835	0.448285	0.44855	0.448219	0.449876	0.448644	0.447395	0.448061	0.44808	0.447706
0.459743	0.449072	0.457513	0.450466	0.446463	0.43424	0.42785	0.423486	0.414787	0.408544	0.405537	0.404585	0.406233	0.403064	0.40342	0.402778	0.402476	0.403172	0.401837	0.401091	0.401567	0.398523	0.397654	0.396157	0.394234	0.392653	0.392117	0.391587	0.390071	0.386844	0.385773	0.385165	0.385091	0.384908	0.384642	0.383614	0.383902	0.3836	0.385793	0.384226	0.384578	0.384147	0.384191	0.384046	0.384937	0.38383	0.382691	0.383207	0.383077	0.382446
0.448914	0.437663	0.444686	0.437488	0.432464	0.419076	0.412985	0.40743	0.398998	0.39296	0.389408	0.388154	0.389897	0.387064	0.386965	0.38701	0.386722	0.38682	0.386105	0.38543	0.385796	0.382984	0.382237	0.380323	0.378229	0.377311	0.376302	0.37587	0.374115	0.371152	0.370069	0.36915	0.369157	0.369041	0.368804	0.367562	0.36804	0.367866	0.369974	0.368555	0.368909	0.369024	0.368981	0.368856	0.369834	0.369008	0.367978	0.368388	0.368515	0.368228
0.485288	0.47609	0.48534	0.478267	0.47397	0.460558	0.453628	0.448844	0.439251	0.432963	0.429809	0.429124	0.431402	0.429206	0.429917	0.429636	0.430556	0.431084	0.430709	0.430319	0.430656	0.428015	0.427335	0.425235	0.423359	0.421905	0.421515	0.420822	0.419102	0.4157	0.414373	0.413619	0.414136	0.413996	0.413718	0.412502	0.413225	0.413037	0.415581	0.41415	0.414662	0.414833	0.414975	0.415064	0.4163	0.415488	0.414623	0.415323	0.415317	0.414835
0.511352	0.500814	0.51203	0.505132	0.499498	0.486069	0.478811	0.473641	0.463729	0.456701	0.453156	0.453635	0.455882	0.452999	0.45369	0.453884	0.454304	0.455451	0.454738	0.454072	0.455118	0.451669	0.450742	0.448689	0.446319	0.444468	0.444012	0.442937	0.440904	0.437245	0.436127	0.43522	0.435298	0.435312	0.434658	0.433361	0.433986	0.433952	0.4363	0.434896	0.435275	0.435203	0.43554	0.435531	0.436914	0.436037	0.434706	0.435509	0.435626	0.435346
0.493925	0.485514	0.496328	0.491232	0.486596	0.473122	0.465909	0.460946	0.451559	0.445705	0.44254	0.442304	0.445296	0.4426	0.443379	0.443592	0.444559	0.445302	0.445046	0.444262	0.445314	0.442229	0.441365	0.439344	0.437137	0.435247	0.43461	0.43393	0.431874	0.428563	0.427118	0.426152	0.42664	0.426352	0.426122	0.424724	0.425419	0.425434	0.427716	0.426343	0.427231	0.426958	0.427743	0.427738	0.429199	0.428519	0.427626	0.42856	0.428685	0.428361
0.50235	0.493604	0.504996	0.498118	0.493916	0.479309	0.472176	0.466943	0.457309	0.451199	0.447153	0.447621	0.449098	0.44706	0.447942	0.448206	0.449099	0.449975	0.449202	0.448658	0.449629	0.446536	0.445603	0.443887	0.441762	0.440069	0.43934	0.438282	0.43638	0.432863	0.431192	0.430679	0.430507	0.430212	0.430057	0.428848	0.42945	0.429533	0.431918	0.430685	0.431435	0.431294	0.431532	0.431915	0.433296	0.432578	0.431675	0.432576	0.432798	0.432485
0.494732	0.486475	0.497875	0.49118	0.486642	0.472679	0.465225	0.459953	0.450363	0.444541	0.440527	0.440583	0.443247	0.440437	0.441387	0.441797	0.44227	0.442875	0.442326	0.441694	0.442867	0.440061	0.439142	0.437014	0.435097	0.433443	0.432389	0.431795	0.429634	0.426298	0.424679	0.423773	0.423928	0.423745	0.423189	0.422115	0.422714	0.422595	0.424937	0.423573	0.424204	0.42413	0.424483	0.424628	0.426037	0.425296	0.424205	0.425374	0.425244	0.42501
0.500503	0.490137	0.500998	0.494117	0.488907	0.474885	0.468367	0.462256	0.452478	0.446432	0.442426	0.442365	0.444539	0.441768	0.443	0.442808	0.443693	0.444817	0.44379	0.443037	0.444152	0.441417	0.4402	0.438103	0.436239	0.434291	0.433757	0.432955	0.430893	0.427364	0.425773	0.424952	0.425038	0.424839	0.424411	0.423333	0.423817	0.423529	0.426106	0.424608	0.425162	0.425105	0.42546	0.425665	0.426916	0.426211	0.425221	0.426082	0.426276	0.425837
0.460647	0.448291	0.454186	0.44608	0.440573	0.426744	0.419107	0.41377	0.403879	0.397496	0.393537	0.393148	0.393754	0.391244	0.391337	0.391221	0.39167	0.391909	0.390883	0.390405	0.39089	0.387851	0.3869	0.385398	0.383056	0.381431	0.380764	0.379814	0.378302	0.374983	0.373501	0.372635	0.372376	0.372299	0.37176	0.370644	0.370918	0.37103	0.372916	0.371569	0.372115	0.371798	0.372053	0.371982	0.373239	0.372617	0.371524	0.372382	0.372496	0.372315
0.483403	0.473031	0.481984	0.474933	0.468812	0.455671	0.448757	0.442603	0.432567	0.426443	0.422784	0.422359	0.424206	0.421228	0.421581	0.421057	0.422246	0.423003	0.421918	0.42132	0.422404	0.418995	0.418067	0.416518	0.414519	0.412605	0.412221	0.411218	0.40924	0.405836	0.404323	0.403489	0.403375	0.403169	0.402835	0.401265	0.401724	0.401727	0.403739	0.402282	0.402581	0.402581	0.402902	0.402755	0.40382	0.402945	0.40199	0.402624	0.402667	0.402209
0.472804	0.463184	0.471915	0.465597	0.460714	0.447318	0.440464	0.435457	0.42603	0.420043	0.4164	0.415588	0.417128	0.414243	0.414899	0.414442	0.415071	0.415683	0.414608	0.414206	0.414772	0.411946	0.410879	0.409141	0.407426	0.405794	0.405424	0.404519	0.402979	0.399523	0.398133	0.397437	0.397561	0.397431	0.396942	0.395679	0.396268	0.396046	0.39842	0.396926	0.397487	0.397304	0.39762	0.397401	0.398615	0.397977	0.396758	0.397637	0.397867	0.397525
0.520835	0.510335	0.522624	0.515212	0.511129	0.498009	0.491714	0.486263	0.476651	0.469932	0.46622	0.466079	0.468711	0.466132	0.466465	0.466329	0.467011	0.46769	0.46699	0.466558	0.467414	0.464767	0.464055	0.462014	0.460296	0.459231	0.458753	0.458081	0.456195	0.453152	0.451633	0.450622	0.451124	0.45112	0.451173	0.449539	0.45028	0.450109	0.452805	0.451019	0.451665	0.451332	0.451686	0.45132	0.452578	0.451745	0.45049	0.451361	0.451244	0.450574
0.518988	0.509001	0.518392	0.511788	0.50628	0.493384	0.486366	0.480168	0.470872	0.464708	0.460157	0.459565	0.461694	0.458215	0.458477	0.458408	0.458612	0.459086	0.458072	0.45769	0.458166	0.455336	0.454731	0.453028	0.450996	0.449747	0.449567	0.449137	0.447544	0.444386	0.443171	0.442419	0.442966	0.443126	0.442482	0.441433	0.441985	0.44213	0.44441	0.442698	0.443313	0.443006	0.443192	0.443012	0.444263	0.443227	0.442312	0.443231	0.443008	0.442435
0.49531	0.481331	0.487179	0.479396	0.471785	0.457787	0.449657	0.444238	0.434523	0.42727	0.422712	0.421818	0.42238	0.418503	0.417707	0.416402	0.416341	0.41611	0.414802	0.413935	0.414493	0.411392	0.410183	0.408509	0.406858	0.405592	0.405043	0.404553	0.403094	0.399868	0.398448	0.39787	0.397852	0.397859	0.397369	0.395871	0.396411	0.396001	0.397916	0.396033	0.396518	0.395956	0.39576	0.395487	0.396131	0.395181	0.393924	0.394383	0.394193	0.393473
0.474766	0.462988	0.472295	0.466983	0.463848	0.451681	0.446632	0.443205	0.43542	0.431019	0.427173	0.426557	0.428998	0.425963	0.424918	0.424944	0.424508	0.425311	0.423293	0.42266	0.423855	0.421166	0.4203	0.418979	0.417646	0.416681	0.417388	0.417221	0.41611	0.413124	0.412501	0.412014	0.412745	0.412631	0.412639	0.411145	0.412099	0.411783	0.413666	0.411797	0.412234	0.411861	0.41147	0.411056	0.412213	0.411014	0.409654	0.409984	0.409734	0.409294
0.487673	0.473893	0.48194	0.474868	0.470493	0.459228	0.452628	0.448893	0.440316	0.435337	0.431882	0.43119	0.433204	0.430195	0.429198	0.429282	0.428848	0.429246	0.427525	0.427273	0.428172	0.425725	0.424743	0.423888	0.4222	0.421096	0.421657	0.421203	0.41982	0.417429	0.416566	0.415948	0.416794	0.416726	0.416737	0.41543	0.416934	0.416663	0.418799	0.417066	0.418	0.417789	0.417562	0.417676	0.418902	0.417944	0.416864	0.417432	0.417762	0.417227
0.452222	0.439339	0.445503	0.438083	0.434306	0.42218	0.416397	0.412386	0.403988	0.399082	0.396589	0.395504	0.397766	0.394625	0.39389	0.393641	0.393155	0.393471	0.391715	0.390951	0.391831	0.389027	0.388012	0.386748	0.384902	0.383645	0.383766	0.382893	0.381389	0.378841	0.377708	0.376988	0.377397	0.377105	0.376923	0.37555	0.376444	0.375878	0.377839	0.376294	0.376548	0.376051	0.376021	0.375874	0.376824	0.375699	0.374792	0.375125	0.375016	0.374784
0.419869	0.405859	0.407549	0.398976	0.393681	0.380376	0.373674	0.368424	0.360182	0.354722	0.351146	0.349878	0.350788	0.347861	0.347198	0.346294	0.345397	0.345497	0.343712	0.342993	0.343319	0.340388	0.339627	0.33808	0.336298	0.335031	0.334574	0.333686	0.332353	0.329858	0.328235	0.327553	0.327789	0.327645	0.327479	0.326023	0.32657	0.326513	0.327671	0.326552	0.326965	0.32667	0.326553	0.326329	0.327356	0.326467	0.325497	0.326034	0.325895	0.325597
0.452203	0.436995	0.440659	0.432062	0.426299	0.413696	0.406484	0.401392	0.392606	0.3873	0.383586	0.383126	0.38456	0.381168	0.380436	0.379762	0.379517	0.379612	0.377658	0.377157	0.377305	0.374662	0.373349	0.371819	0.369507	0.368234	0.367796	0.366926	0.365147	0.362674	0.360941	0.36009	0.360413	0.360135	0.359813	0.358555	0.359202	0.358875	0.360649	0.359216	0.359748	0.359562	0.359506	0.359512	0.360482	0.359701	0.358665	0.359214	0.359336	0.358992
0.508909	0.497363	0.506718	0.498893	0.495392	0.481817	0.475201	0.470646	0.461343	0.456621	0.453458	0.453362	0.457052	0.454055	0.45424	0.454702	0.4548	0.45578	0.454233	0.453979	0.454903	0.451727	0.450859	0.449417	0.447217	0.445801	0.445213	0.444548	0.44274	0.439683	0.438173	0.437458	0.437998	0.437731	0.437794	0.436186	0.437416	0.437362	0.439596	0.438061	0.438884	0.438744	0.439105	0.439096	0.440622	0.439862	0.438809	0.439565	0.439626	0.439597
0.468245	0.455534	0.461365	0.454425	0.44922	0.435429	0.428651	0.42356	0.414779	0.409437	0.406171	0.40522	0.407643	0.405499	0.405189	0.405576	0.405634	0.406359	0.404694	0.404147	0.404974	0.402059	0.401298	0.39949	0.397255	0.396054	0.395651	0.394786	0.393164	0.390089	0.388632	0.387784	0.388015	0.388049	0.387784	0.386445	0.387534	0.387274	0.389355	0.38794	0.388644	0.38839	0.388914	0.388971	0.390328	0.389831	0.388909	0.389681	0.389722	0.389683
0.47242	0.459912	0.466473	0.457887	0.452765	0.438593	0.431479	0.426587	0.417785	0.412571	0.408626	0.408778	0.411096	0.408528	0.407953	0.408349	0.40837	0.408612	0.407161	0.406525	0.407756	0.404807	0.403535	0.40199	0.399836	0.398431	0.398026	0.397101	0.395233	0.392404	0.390746	0.390059	0.390213	0.389754	0.389895	0.388463	0.389473	0.389111	0.391088	0.389615	0.390472	0.390065	0.390524	0.390617	0.391951	0.391321	0.390433	0.39109	0.391197	0.391216
0.477094	0.464388	0.472018	0.465165	0.459364	0.446532	0.439123	0.434196	0.425512	0.42116	0.417373	0.416946	0.420106	0.417357	0.417288	0.417528	0.418014	0.418544	0.417515	0.417017	0.418139	0.415453	0.414576	0.412938	0.410841	0.409519	0.409077	0.408425	0.406587	0.40374	0.402086	0.40113	0.401768	0.401289	0.401275	0.400157	0.400801	0.400609	0.402769	0.401415	0.402081	0.401855	0.402293	0.402185	0.403683	0.40314	0.402082	0.402646	0.402857	0.402799
0.505177	0.494661	0.504179	0.497072	0.492612	0.47951	0.47376	0.468433	0.459972	0.454578	0.45176	0.451836	0.45474	0.452395	0.45275	0.453083	0.45355	0.454409	0.452806	0.452987	0.453894	0.450884	0.450159	0.448492	0.446201	0.444999	0.444868	0.444243	0.442079	0.438835	0.437224	0.436544	0.43694	0.436746	0.43674	0.435402	0.436328	0.436104	0.438497	0.436891	0.437947	0.437683	0.438192	0.438112	0.43985	0.439051	0.437976	0.439186	0.439286	0.439171
0.464572	0.45127	0.458097	0.45023	0.445731	0.432668	0.425608	0.421053	0.411992	0.406858	0.404025	0.403438	0.40544	0.403002	0.402512	0.40298	0.403269	0.403606	0.402264	0.402144	0.403223	0.40034	0.399776	0.398207	0.396286	0.394924	0.394596	0.393868	0.391959	0.389281	0.38761	0.386964	0.387331	0.386942	0.386787	0.38547	0.38646	0.386086	0.387855	0.386556	0.387213	0.386939	0.387406	0.387412	0.388541	0.38775	0.387034	0.387724	0.387685	0.387666
0.476382	0.463558	0.470354	0.462299	0.456894	0.443036	0.436575	0.431234	0.421937	0.416254	0.412912	0.412375	0.414068	0.411033	0.410871	0.410564	0.410389	0.410735	0.408786	0.40866	0.409531	0.406351	0.405176	0.403997	0.401757	0.400686	0.399865	0.399109	0.397202	0.394313	0.392538	0.391963	0.39208	0.391873	0.391553	0.390132	0.390782	0.39052	0.392562	0.390803	0.391444	0.3911	0.391518	0.391515	0.392695	0.391849	0.391014	0.39181	0.391836	0.391418
0.451895	0.439909	0.444526	0.436573	0.431481	0.41822	0.411355	0.406689	0.398056	0.393429	0.38942	0.388343	0.390267	0.387003	0.386325	0.386315	0.385449	0.385858	0.384296	0.384064	0.38449	0.381883	0.380697	0.379507	0.377297	0.37619	0.375724	0.375163	0.373601	0.370514	0.369272	0.368299	0.36849	0.368452	0.368261	0.366788	0.367391	0.367187	0.36885	0.367387	0.367936	0.367806	0.367971	0.367703	0.368932	0.367927	0.367044	0.367649	0.367772	0.367292
0.510159	0.497949	0.508265	0.500588	0.497816	0.484961	0.479262	0.474349	0.46602	0.461534	0.45844	0.457944	0.461227	0.458058	0.458493	0.458605	0.458639	0.459654	0.458175	0.458123	0.459466	0.456759	0.455888	0.454692	0.452785	0.452044	0.452235	0.45161	0.450067	0.447294	0.445935	0.445429	0.446289	0.446188	0.446552	0.444771	0.445934	0.445899	0.448196	0.44629	0.447174	0.447208	0.447435	0.447253	0.44854	0.447682	0.44689	0.447494	0.447731	0.447187
0.532318	0.521501	0.531044	0.524443	0.519879	0.507631	0.500988	0.496517	0.487398	0.482329	0.478063	0.477884	0.480394	0.477334	0.477478	0.477804	0.47759	0.478223	0.476166	0.476384	0.477289	0.474596	0.473826	0.47239	0.470681	0.469699	0.469855	0.469504	0.468102	0.465261	0.464227	0.463379	0.464172	0.46438	0.464381	0.462968	0.464033	0.463975	0.466344	0.46432	0.465208	0.464873	0.465318	0.464984	0.466513	0.465649	0.464205	0.465223	0.465059	0.464781
0.511198	0.497624	0.504223	0.497307	0.492212	0.479651	0.473247	0.469019	0.460453	0.454505	0.451016	0.4506	0.452526	0.448786	0.448061	0.447693	0.447271	0.447385	0.445619	0.445583	0.446676	0.443959	0.44313	0.442184	0.440313	0.439876	0.440288	0.439647	0.438478	0.435846	0.434698	0.434433	0.435149	0.435345	0.435409	0.434038	0.435015	0.435041	0.437126	0.435179	0.436156	0.435913	0.436071	0.435753	0.436878	0.436255	0.435123	0.435798	0.435956	0.435424
0.44826	0.432585	0.436748	0.43041	0.425716	0.414804	0.409824	0.406608	0.39829	0.394513	0.391415	0.390531	0.392001	0.388025	0.387621	0.386611	0.385676	0.385739	0.384088	0.383266	0.384061	0.381958	0.381615	0.380875	0.379408	0.378611	0.379127	0.378564	0.377722	0.375754	0.374922	0.374734	0.375523	0.375319	0.375381	0.374264	0.374584	0.374502	0.375551	0.374012	0.374259	0.373875	0.373347	0.373389	0.374151	0.373514	0.372086	0.372236	0.371636	0.371708
0.515814	0.504557	0.514	0.509146	0.507572	0.496629	0.494199	0.491414	0.484465	0.480987	0.478722	0.479293	0.482793	0.479427	0.479812	0.47955	0.479352	0.479554	0.478781	0.478772	0.479999	0.478042	0.477786	0.477058	0.476109	0.475033	0.476034	0.475685	0.475073	0.472685	0.471817	0.471842	0.473078	0.473329	0.473788	0.472726	0.473699	0.473984	0.475584	0.474059	0.474962	0.474891	0.474615	0.4749	0.476141	0.475418	0.474063	0.474808	0.474142	0.474253
0.478402	0.465771	0.474411	0.469252	0.466741	0.456618	0.452953	0.450602	0.443687	0.440342	0.438575	0.439497	0.4427	0.439234	0.439729	0.439303	0.439112	0.439598	0.43833	0.43835	0.439356	0.436771	0.436809	0.435795	0.434391	0.43308	0.433847	0.433553	0.432488	0.429488	0.428909	0.428689	0.429783	0.429874	0.430094	0.429102	0.429962	0.429913	0.431524	0.430112	0.430845	0.430818	0.430706	0.431043	0.432199	0.431826	0.43057	0.431054	0.430793	0.430756
0.43166	0.416146	0.420594	0.413162	0.408915	0.396779	0.392429	0.388566	0.380713	0.377289	0.374826	0.374183	0.376039	0.373431	0.372951	0.372445	0.371423	0.371304	0.369983	0.369663	0.370393	0.368025	0.36718	0.366118	0.364749	0.363272	0.363263	0.362544	0.361294	0.358806	0.357905	0.357202	0.357981	0.357852	0.357797	0.356606	0.356917	0.356896	0.357924	0.356779	0.357003	0.356933	0.356716	0.356827	0.357557	0.357141	0.355898	0.356302	0.355922	0.35586
0.448933	0.433919	0.436792	0.42905	0.423429	0.4116	0.405827	0.40188	0.393839	0.390116	0.387189	0.386617	0.388384	0.385092	0.384716	0.383842	0.383171	0.383149	0.381559	0.381428	0.381718	0.3793	0.378502	0.377108	0.375587	0.373965	0.3741	0.372741	0.371566	0.368888	0.367889	0.367515	0.36807	0.367689	0.367635	0.366485	0.367069	0.366886	0.368191	0.366938	0.367506	0.367509	0.36723	0.367489	0.368474	0.368059	0.367025	0.367603	0.367094	0.367086
0.493444	0.47985	0.486581	0.478831	0.474919	0.462432	0.457815	0.453695	0.4457	0.441281	0.439385	0.439976	0.442937	0.440247	0.440492	0.440326	0.440227	0.440715	0.43949	0.439477	0.440169	0.43769	0.437029	0.435569	0.433621	0.431845	0.431931	0.431251	0.429808	0.426765	0.425485	0.424952	0.425886	0.425422	0.425615	0.424438	0.425142	0.424983	0.426544	0.425418	0.42608	0.426178	0.42611	0.426333	0.427515	0.427495	0.425855	0.426504	0.426286	0.426323
0.449895	0.434635	0.437784	0.430833	0.424996	0.411771	0.405971	0.401758	0.393533	0.389144	0.386336	0.385531	0.387336	0.383986	0.383562	0.383509	0.383029	0.382747	0.38147	0.380762	0.381393	0.378793	0.378109	0.376228	0.374605	0.372545	0.372442	0.371372	0.369811	0.36695	0.365958	0.365106	0.365519	0.365086	0.364962	0.36396	0.364132	0.363943	0.365096	0.363891	0.364311	0.364068	0.363936	0.364311	0.365068	0.364862	0.363485	0.364063	0.363741	0.363683
0.469611	0.457454	0.462897	0.455864	0.451484	0.438744	0.433657	0.429533	0.421857	0.417782	0.415421	0.415705	0.417954	0.415638	0.415732	0.415991	0.415648	0.416092	0.41442	0.41431	0.415489	0.413534	0.412392	0.411162	0.40938	0.407538	0.407371	0.406914	0.405106	0.402374	0.401225	0.400422	0.401256	0.400922	0.401075	0.400082	0.400733	0.40076	0.401878	0.400573	0.40143	0.401624	0.401491	0.401819	0.40296	0.402916	0.401719	0.402444	0.402215	0.402266
0.498195	0.48776	0.496358	0.490526	0.486345	0.473928	0.469348	0.466886	0.458549	0.454975	0.453011	0.453145	0.457119	0.454385	0.455317	0.455228	0.455631	0.456131	0.455144	0.455045	0.4562	0.453941	0.45347	0.451989	0.450285	0.44851	0.448652	0.447848	0.446351	0.44312	0.441766	0.441293	0.442376	0.441739	0.442231	0.441235	0.442117	0.442179	0.443718	0.442583	0.443414	0.443635	0.443328	0.444035	0.445466	0.445266	0.443958	0.444688	0.444687	0.444707
0.499195	0.487712	0.495672	0.48909	0.485316	0.473092	0.469186	0.465519	0.457921	0.45358	0.452159	0.452404	0.455865	0.453354	0.454334	0.454406	0.454835	0.455248	0.454216	0.454285	0.45532	0.453069	0.452593	0.451198	0.449968	0.448393	0.448565	0.447956	0.446432	0.443419	0.442356	0.441919	0.44304	0.442569	0.44307	0.442099	0.442943	0.443168	0.444952	0.443924	0.444562	0.444716	0.444981	0.445578	0.446977	0.446754	0.445707	0.446615	0.446543	0.446535
0.464668	0.451221	0.456214	0.448209	0.44397	0.433202	0.427202	0.423966	0.41602	0.411599	0.410004	0.409507	0.411849	0.409552	0.409287	0.409327	0.409201	0.409422	0.408158	0.408376	0.408942	0.406525	0.406225	0.404775	0.40318	0.401425	0.401438	0.400575	0.399219	0.396433	0.395257	0.39455	0.395338	0.39508	0.395326	0.394118	0.394681	0.394559	0.396042	0.395086	0.395758	0.39569	0.395761	0.396203	0.397443	0.397291	0.395954	0.39691	0.396573	0.396791
0.462052	0.448096	0.452464	0.445336	0.439166	0.427419	0.422475	0.417977	0.409767	0.405675	0.403771	0.403221	0.405352	0.402369	0.402362	0.402133	0.401645	0.401942	0.400827	0.400613	0.401184	0.398673	0.398243	0.397	0.395348	0.393845	0.393874	0.393165	0.391976	0.389153	0.387813	0.387534	0.388126	0.387905	0.38807	0.387039	0.387332	0.387573	0.388913	0.387668	0.388262	0.388285	0.38808	0.38832	0.389437	0.389208	0.388089	0.388854	0.388442	0.388573
0.452607	0.438753	0.44365	0.437437	0.433288	0.421061	0.416217	0.41298	0.40498	0.400835	0.398699	0.398438	0.400594	0.397655	0.397443	0.397569	0.396782	0.397313	0.396087	0.395822	0.396459	0.394137	0.393599	0.392807	0.390952	0.389816	0.389839	0.38912	0.388148	0.385353	0.384254	0.383927	0.384833	0.384702	0.384919	0.383773	0.384362	0.384341	0.385895	0.384637	0.385257	0.385483	0.38561	0.385996	0.38697	0.386913	0.385964	0.386579	0.38642	0.386453
0.485403	0.470605	0.476527	0.468496	0.463333	0.451731	0.446965	0.443058	0.435311	0.431052	0.428709	0.428233	0.430676	0.427463	0.427299	0.426628	0.426262	0.426005	0.424931	0.42466	0.425753	0.423354	0.423133	0.421934	0.420422	0.419303	0.419479	0.419064	0.417945	0.415112	0.41416	0.41346	0.414475	0.414142	0.414506	0.413354	0.41388	0.413537	0.415171	0.413882	0.414268	0.414268	0.414245	0.414339	0.415152	0.414933	0.413704	0.414186	0.413778	0.413616
0.511987	0.498975	0.505784	0.499118	0.494111	0.482855	0.47828	0.474438	0.466122	0.461633	0.45896	0.458607	0.460897	0.457408	0.457115	0.456661	0.455808	0.456102	0.454874	0.45434	0.455455	0.452765	0.452934	0.451465	0.44997	0.448772	0.449394	0.448938	0.447843	0.44483	0.443876	0.44371	0.444616	0.444584	0.444736	0.44345	0.444129	0.444208	0.445683	0.444022	0.444599	0.444811	0.444511	0.44448	0.445636	0.445282	0.444025	0.444614	0.444153	0.44411
0.499849	0.484115	0.489455	0.481422	0.476006	0.462936	0.458211	0.454256	0.445773	0.44023	0.437632	0.43649	0.438014	0.434078	0.433571	0.432672	0.43141	0.430968	0.429644	0.429295	0.429994	0.427989	0.427469	0.42656	0.424973	0.424005	0.4243	0.423829	0.422882	0.420341	0.418934	0.418702	0.419629	0.419455	0.419635	0.41835	0.418869	0.418805	0.420195	0.418298	0.418921	0.418669	0.418284	0.418151	0.419121	0.418799	0.417482	0.417985	0.417582	0.417236
0.427967	0.41237	0.416625	0.41061	0.407668	0.397383	0.395112	0.392708	0.386441	0.383266	0.38115	0.380035	0.381855	0.378658	0.377289	0.376439	0.375747	0.375821	0.374491	0.374192	0.374913	0.373242	0.373193	0.372629	0.372167	0.371503	0.372651	0.372561	0.371959	0.369794	0.369309	0.369192	0.370109	0.369574	0.369757	0.368974	0.368958	0.368744	0.369883	0.368253	0.368869	0.368336	0.367669	0.367735	0.36851	0.367717	0.366398	0.366621	0.366368	0.365998
0.472189	0.459131	0.465159	0.459801	0.457809	0.44884	0.446263	0.444523	0.439207	0.435555	0.433853	0.433523	0.43645	0.433124	0.432174	0.43208	0.431729	0.432136	0.430658	0.430665	0.431907	0.4302	0.430121	0.429688	0.428956	0.427976	0.429244	0.429169	0.428501	0.426404	0.425903	0.425888	0.427167	0.426733	0.427494	0.426534	0.426984	0.426795	0.428331	0.426745	0.42774	0.427309	0.426932	0.427388	0.428302	0.427616	0.42649	0.426639	0.426655	0.426436
0.442489	0.427311	0.435187	0.428909	0.427077	0.417142	0.415992	0.414144	0.409023	0.405926	0.404986	0.405259	0.407741	0.404586	0.40387	0.403645	0.402888	0.40285	0.401476	0.401304	0.402306	0.400418	0.400163	0.399946	0.399275	0.398184	0.399162	0.398648	0.398054	0.395318	0.395116	0.394903	0.395835	0.395354	0.39582	0.395249	0.395414	0.395511	0.396584	0.395436	0.396154	0.395691	0.395468	0.395874	0.396789	0.39629	0.395137	0.395628	0.395474	0.395161
0.433987	0.419938	0.425016	0.419189	0.416132	0.405464	0.40327	0.401261	0.395627	0.392616	0.391173	0.390904	0.393348	0.390711	0.389751	0.389717	0.389073	0.388979	0.387593	0.387482	0.388112	0.38634	0.386056	0.385353	0.384262	0.382703	0.383502	0.382893	0.382212	0.379592	0.37913	0.378819	0.379719	0.379268	0.379659	0.37872	0.378967	0.379003	0.380287	0.378963	0.379751	0.37927	0.379184	0.379805	0.380585	0.379878	0.378939	0.379443	0.379178	0.379038
0.435949	0.421305	0.425395	0.417612	0.41357	0.403409	0.400425	0.397005	0.391271	0.387438	0.385647	0.385475	0.387677	0.385029	0.38432	0.384319	0.384418	0.384458	0.383142	0.382949	0.384107	0.38192	0.381689	0.380997	0.37987	0.378641	0.379129	0.378741	0.377923	0.375638	0.374874	0.374601	0.375608	0.375303	0.375395	0.374742	0.375143	0.375097	0.376411	0.375405	0.375953	0.37602	0.375951	0.376445	0.37725	0.37703	0.375936	0.376478	0.376447	0.37619
0.478709	0.464567	0.470982	0.464328	0.46092	0.449978	0.448271	0.445492	0.439966	0.436441	0.434905	0.435321	0.43836	0.435754	0.435749	0.436489	0.436619	0.437044	0.435958	0.436034	0.437314	0.434959	0.434724	0.433803	0.432674	0.431217	0.43207	0.431395	0.430675	0.427704	0.426911	0.427084	0.428181	0.427476	0.428234	0.427518	0.427996	0.428141	0.429791	0.428924	0.430036	0.429896	0.429834	0.430669	0.432049	0.431704	0.430605	0.43133	0.431336	0.431325
0.454415	0.441243	0.447167	0.440989	0.438526	0.426835	0.424023	0.421737	0.41602	0.41271	0.411636	0.411885	0.414662	0.411994	0.411654	0.412039	0.411478	0.411263	0.410564	0.410168	0.410877	0.408586	0.408349	0.407343	0.406095	0.404413	0.405338	0.404369	0.403251	0.400574	0.399695	0.399395	0.400525	0.399865	0.400319	0.399677	0.399963	0.400117	0.401546	0.400582	0.401805	0.401481	0.401468	0.402439	0.403692	0.40339	0.402338	0.403121	0.403094	0.403118
0.456704	0.443229	0.449006	0.44113	0.437428	0.426925	0.423645	0.420451	0.41421	0.411123	0.409206	0.409468	0.412226	0.409707	0.409173	0.409089	0.40872	0.409035	0.407724	0.407646	0.408424	0.405905	0.405395	0.404456	0.403256	0.401751	0.402117	0.40132	0.400235	0.397528	0.396539	0.396267	0.397288	0.396443	0.3971	0.3964	0.396875	0.396646	0.398257	0.397204	0.398299	0.398372	0.398104	0.398788	0.400075	0.399709	0.398762	0.399629	0.399586	0.399452
0.451684	0.436247	0.441345	0.434834	0.430611	0.420255	0.416244	0.413981	0.407753	0.404471	0.402665	0.402798	0.405847	0.402979	0.402256	0.402791	0.402426	0.402883	0.40154	0.401647	0.402426	0.400175	0.400183	0.399196	0.397927	0.396219	0.397122	0.396386	0.395376	0.392764	0.39178	0.391766	0.392702	0.39209	0.392574	0.391799	0.392227	0.392261	0.393694	0.392894	0.393755	0.393725	0.393541	0.394297	0.395625	0.395288	0.394492	0.395101	0.395188	0.395079
0.462225	0.448096	0.453442	0.447221	0.443604	0.432809	0.430299	0.427214	0.421346	0.417841	0.41634	0.416584	0.418837	0.416896	0.416305	0.416669	0.416576	0.417018	0.415666	0.415935	0.416606	0.414609	0.41426	0.413574	0.412182	0.410738	0.411393	0.41085	0.409994	0.407271	0.406325	0.405961	0.407024	0.40649	0.40709	0.406328	0.406669	0.406805	0.408547	0.407396	0.408474	0.408351	0.408079	0.408992	0.410189	0.409801	0.40906	0.40984	0.409841	0.409482
0.473227	0.460352	0.468355	0.462173	0.459994	0.450583	0.447487	0.446248	0.44033	0.43742	0.436398	0.437303	0.440543	0.437979	0.437772	0.438387	0.438688	0.439193	0.437934	0.43826	0.439221	0.437304	0.437257	0.436716	0.435454	0.433982	0.434959	0.434186	0.433384	0.430601	0.429996	0.4297	0.430759	0.43025	0.430816	0.430268	0.430732	0.430944	0.432751	0.431646	0.432668	0.432659	0.43271	0.433469	0.434878	0.434581	0.433639	0.43438	0.434463	0.434435
0.459378	0.446094	0.452595	0.445772	0.441557	0.431389	0.429354	0.426424	0.419733	0.416248	0.414417	0.414463	0.41685	0.414842	0.414171	0.414249	0.413948	0.414015	0.412942	0.413066	0.413591	0.41105	0.410751	0.410064	0.40889	0.407764	0.408399	0.407704	0.406762	0.404222	0.403427	0.402992	0.403986	0.403379	0.403862	0.403139	0.403452	0.40374	0.405205	0.40404	0.404766	0.404813	0.404927	0.405544	0.406542	0.406328	0.405582	0.405932	0.406013	0.405887
0.418118	0.403239	0.405593	0.399556	0.395327	0.38493	0.381409	0.378817	0.372133	0.369129	0.367124	0.36646	0.368319	0.365368	0.364611	0.364072	0.363047	0.36309	0.361816	0.361513	0.361991	0.360002	0.359552	0.358815	0.357784	0.356643	0.356748	0.355977	0.354927	0.352765	0.351915	0.351442	0.352112	0.351673	0.351639	0.35066	0.350943	0.350695	0.351872	0.35049	0.351131	0.350856	0.350661	0.350749	0.351574	0.351409	0.350277	0.35081	0.350556	0.350319
0.461263	0.446826	0.453281	0.445695	0.442895	0.433243	0.430839	0.428125	0.421973	0.419177	0.417531	0.417191	0.41958	0.41644	0.415278	0.415375	0.41461	0.414417	0.412956	0.412472	0.413711	0.411841	0.411251	0.41111	0.409889	0.408691	0.409549	0.409011	0.408358	0.405848	0.405363	0.404846	0.406005	0.405515	0.40607	0.405035	0.40547	0.405555	0.406931	0.40559	0.406337	0.406073	0.405987	0.406403	0.407465	0.406918	0.405835	0.406495	0.406506	0.406194
0.495329	0.482064	0.489616	0.483589	0.481198	0.471883	0.469853	0.468327	0.461321	0.458195	0.456336	0.456641	0.459565	0.456109	0.454982	0.454903	0.453977	0.454427	0.452752	0.453006	0.453968	0.452394	0.45189	0.451424	0.450531	0.449537	0.450679	0.450343	0.449787	0.447158	0.446551	0.446455	0.447889	0.4473	0.447715	0.44699	0.447537	0.447444	0.448937	0.447828	0.448668	0.44819	0.448023	0.448411	0.449682	0.449225	0.448251	0.448706	0.448614	0.448437
0.49404	0.478955	0.484596	0.478075	0.475285	0.46481	0.462533	0.460327	0.453748	0.450247	0.44803	0.44776	0.450198	0.446699	0.44524	0.444808	0.444128	0.444361	0.442944	0.443015	0.443977	0.44273	0.442553	0.442451	0.441841	0.440927	0.442071	0.442049	0.441924	0.439072	0.438653	0.438772	0.440331	0.439946	0.44038	0.439607	0.43976	0.439881	0.441186	0.439842	0.440615	0.440395	0.43973	0.440345	0.441527	0.441056	0.439923	0.440316	0.440192	0.440113
0.430948	0.41888	0.425235	0.422754	0.423669	0.41684	0.416433	0.417065	0.412415	0.410925	0.409992	0.41022	0.412763	0.409849	0.409181	0.409073	0.407866	0.408308	0.407455	0.407843	0.409362	0.407882	0.408468	0.40861	0.408135	0.407743	0.409915	0.409919	0.41019	0.408322	0.408172	0.408149	0.409347	0.409109	0.409426	0.408631	0.409054	0.408918	0.410455	0.408915	0.409097	0.408787	0.40825	0.408565	0.409072	0.408861	0.4073	0.407582	0.407641	0.407598
0.442201	0.429867	0.437901	0.43359	0.434477	0.428023	0.42677	0.427254	0.42263	0.420995	0.419955	0.420738	0.423414	0.420633	0.420131	0.419833	0.418368	0.418681	0.417836	0.418525	0.419786	0.418487	0.418805	0.418753	0.418734	0.417883	0.420171	0.419914	0.420015	0.418235	0.418062	0.418038	0.419624	0.419496	0.420073	0.419181	0.419786	0.420088	0.422057	0.420265	0.420945	0.420675	0.420399	0.421036	0.421735	0.421509	0.42029	0.420685	0.420965	0.421035
0.413155	0.401465	0.409023	0.404929	0.406147	0.399963	0.399839	0.400399	0.395751	0.394368	0.393549	0.394824	0.397214	0.39491	0.394577	0.394376	0.393166	0.393453	0.39307	0.393345	0.394165	0.392876	0.393692	0.393474	0.393213	0.392343	0.394328	0.393764	0.394008	0.391983	0.391924	0.391939	0.393116	0.392806	0.393238	0.392624	0.393303	0.39324	0.394868	0.393664	0.394102	0.393912	0.393721	0.394281	0.394872	0.394586	0.393347	0.393755	0.393921	0.394033
0.418157	0.407161	0.413707	0.40961	0.40975	0.401938	0.401253	0.402474	0.396568	0.395624	0.395042	0.395754	0.398081	0.395794	0.395186	0.395514	0.394482	0.394506	0.393899	0.394223	0.395416	0.393908	0.394239	0.394022	0.393272	0.392471	0.39423	0.393673	0.393829	0.391718	0.391369	0.391311	0.39255	0.392489	0.393013	0.392148	0.39284	0.393029	0.394997	0.393555	0.394086	0.394306	0.394202	0.394954	0.395578	0.395464	0.39422	0.394826	0.394974	0.395016
0.422754	0.410091	0.415458	0.410148	0.409418	0.402069	0.400713	0.400122	0.395123	0.39329	0.392315	0.393293	0.395407	0.393046	0.392316	0.392791	0.391497	0.391424	0.390589	0.390932	0.391788	0.390033	0.390145	0.389525	0.388558	0.387437	0.388993	0.388331	0.388152	0.385951	0.385357	0.385221	0.386335	0.385947	0.386099	0.385306	0.385877	0.385959	0.387674	0.386319	0.386741	0.386712	0.38661	0.387185	0.387884	0.387552	0.386522	0.386897	0.387058	0.387029
0.445221	0.432503	0.438937	0.434423	0.433516	0.426734	0.425212	0.425195	0.419763	0.418456	0.418147	0.41919	0.422104	0.420025	0.420338	0.420445	0.419372	0.419564	0.418519	0.419252	0.42061	0.418905	0.418646	0.418631	0.417661	0.416418	0.418008	0.417511	0.417357	0.415165	0.414922	0.414724	0.415887	0.415692	0.416074	0.415535	0.416338	0.416571	0.418582	0.417514	0.417924	0.417875	0.41801	0.418954	0.419742	0.419546	0.418479	0.418861	0.419116	0.419114
0.394574	0.381608	0.385047	0.380039	0.378275	0.369252	0.367102	0.365861	0.360489	0.358233	0.357361	0.357546	0.359891	0.357361	0.356205	0.356673	0.355288	0.355046	0.354257	0.354361	0.354966	0.353191	0.353089	0.352494	0.351365	0.350063	0.351286	0.350716	0.350421	0.348259	0.347676	0.347505	0.348303	0.347687	0.348072	0.347262	0.347635	0.347747	0.349337	0.348108	0.348771	0.348703	0.34827	0.349052	0.349798	0.34974	0.348522	0.348998	0.349173	0.349202
0.440046	0.42806	0.43596	0.431795	0.431698	0.423348	0.422853	0.423226	0.417479	0.416016	0.41556	0.417002	0.420421	0.418712	0.418945	0.419636	0.41913	0.420005	0.419	0.419701	0.421267	0.419818	0.419695	0.419392	0.418726	0.417513	0.418939	0.418554	0.41855	0.415943	0.415908	0.415847	0.417018	0.416755	0.417119	0.416714	0.41743	0.417655	0.419804	0.418657	0.419313	0.419338	0.419429	0.420617	0.421448	0.421324	0.42009	0.420835	0.421022	0.421093
0.4367	0.425081	0.430575	0.426832	0.425076	0.41688	0.415614	0.415267	0.408964	0.40787	0.406903	0.408032	0.41027	0.407767	0.407524	0.407433	0.40635	0.406821	0.406028	0.406266	0.406912	0.405407	0.405346	0.404674	0.403293	0.402314	0.40352	0.402886	0.402431	0.400167	0.399494	0.399203	0.400418	0.400084	0.40033	0.399795	0.400546	0.400549	0.402256	0.401028	0.401766	0.401665	0.401765	0.402604	0.403509	0.403388	0.402238	0.402744	0.403011	0.402933
0.427197	0.413314	0.419587	0.414932	0.413135	0.405464	0.404116	0.403125	0.397786	0.395644	0.395024	0.396088	0.397719	0.395856	0.395463	0.395691	0.394586	0.394871	0.393961	0.393626	0.394603	0.392752	0.39284	0.392215	0.391269	0.389944	0.390976	0.390506	0.390073	0.387437	0.386835	0.386637	0.387494	0.387168	0.387519	0.386546	0.387272	0.387279	0.389007	0.38764	0.388323	0.388225	0.3882	0.389066	0.389682	0.389382	0.388445	0.388988	0.389226	0.389175
0.437661	0.426953	0.433406	0.429525	0.429536	0.422865	0.422025	0.422575	0.417632	0.416155	0.416128	0.417559	0.420695	0.418574	0.417936	0.418728	0.417791	0.418182	0.417584	0.418231	0.419448	0.417505	0.417835	0.417411	0.416581	0.415623	0.417304	0.416796	0.41664	0.414321	0.413957	0.413914	0.415303	0.414987	0.415505	0.414753	0.415706	0.415739	0.417983	0.416812	0.417548	0.417798	0.417825	0.418712	0.419771	0.419968	0.41869	0.419507	0.419849	0.420129
0.415368	0.403255	0.408804	0.404609	0.403208	0.396326	0.395238	0.394678	0.389206	0.387538	0.386645	0.387736	0.389911	0.387297	0.38707	0.387067	0.38588	0.386183	0.385627	0.38608	0.386986	0.385143	0.385388	0.385081	0.384262	0.383212	0.384803	0.384355	0.383838	0.38174	0.38129	0.381473	0.382616	0.382111	0.382661	0.38215	0.382679	0.382845	0.384602	0.383442	0.383849	0.384073	0.384086	0.384936	0.385933	0.3859	0.384969	0.385428	0.385773	0.385733
0.373588	0.360726	0.36364	0.358559	0.35715	0.349615	0.347906	0.347184	0.341336	0.339051	0.337798	0.337729	0.339269	0.336497	0.33595	0.335493	0.334079	0.333662	0.332822	0.332517	0.333319	0.33164	0.33148	0.331085	0.330228	0.329278	0.330324	0.329924	0.329532	0.32738	0.326902	0.32668	0.327544	0.327274	0.327136	0.326454	0.326841	0.326894	0.328047	0.326902	0.327436	0.327186	0.327084	0.327503	0.328146	0.32813	0.32709	0.327459	0.327682	0.327651
0.413021	0.399967	0.405696	0.400018	0.399216	0.392255	0.390899	0.389543	0.385004	0.38277	0.38173	0.382257	0.384389	0.381577	0.380767	0.380514	0.379074	0.379651	0.379348	0.37948	0.380807	0.379451	0.379675	0.379842	0.379044	0.378464	0.380361	0.380079	0.380231	0.37806	0.377729	0.377792	0.379195	0.378867	0.379184	0.378596	0.379182	0.379375	0.381144	0.379758	0.38028	0.380257	0.380099	0.38081	0.38154	0.381425	0.380466	0.380956	0.381008	0.381289
0.435238	0.423389	0.429671	0.42605	0.424938	0.41954	0.418144	0.418335	0.412182	0.411064	0.40917	0.410098	0.412649	0.409312	0.408917	0.408793	0.407516	0.407831	0.407035	0.407568	0.408593	0.407183	0.407789	0.407634	0.40731	0.406729	0.40859	0.40848	0.408723	0.406564	0.406486	0.406413	0.407864	0.407378	0.407978	0.407057	0.4078	0.407924	0.409719	0.408264	0.40886	0.408822	0.408607	0.409252	0.410152	0.410067	0.408831	0.409221	0.409744	0.4096
0.455646	0.443392	0.450056	0.446336	0.445708	0.439197	0.43797	0.438175	0.433042	0.430391	0.429059	0.429358	0.431527	0.428227	0.427634	0.427224	0.425774	0.425962	0.42504	0.425383	0.427274	0.425977	0.426395	0.426518	0.426198	0.425635	0.427825	0.427701	0.42805	0.425781	0.42583	0.425999	0.427318	0.42706	0.427477	0.426638	0.427348	0.427414	0.429068	0.427572	0.428036	0.427785	0.427398	0.428094	0.428897	0.428788	0.427395	0.427995	0.428024	0.428267
0.379855	0.372703	0.378898	0.376556	0.377314	0.373538	0.374667	0.37613	0.37229	0.372139	0.371294	0.372674	0.375165	0.372443	0.372249	0.3713	0.370895	0.370571	0.369264	0.368972	0.370127	0.368381	0.369257	0.368556	0.367877	0.367472	0.369173	0.369478	0.369281	0.367236	0.366961	0.367535	0.367976	0.368114	0.36733	0.366739	0.367035	0.366879	0.368302	0.366773	0.366964	0.366322	0.365884	0.365618	0.366729	0.365608	0.36435	0.364433	0.36464	0.36441
0.348117	0.33827	0.342611	0.338841	0.337919	0.332328	0.332089	0.332863	0.329032	0.326956	0.325961	0.32735	0.329338	0.326871	0.325866	0.326175	0.325269	0.325079	0.323947	0.323754	0.324599	0.322838	0.323065	0.322114	0.321338	0.321082	0.322058	0.322315	0.322172	0.320578	0.319929	0.320155	0.320702	0.320857	0.320349	0.319844	0.320113	0.319852	0.321271	0.320164	0.320577	0.320025	0.319556	0.319392	0.320408	0.319449	0.318762	0.318711	0.319127	0.318787
0.394345	0.387297	0.393911	0.391175	0.390886	0.387856	0.387952	0.39039	0.386072	0.386215	0.38536	0.387603	0.390189	0.387912	0.387075	0.386602	0.386061	0.386076	0.385387	0.384958	0.386059	0.38408	0.384673	0.383643	0.382623	0.381991	0.383489	0.383913	0.383322	0.381581	0.380937	0.38139	0.381977	0.382402	0.38207	0.381523	0.382138	0.382202	0.383888	0.382681	0.383289	0.382935	0.382906	0.382797	0.384337	0.383331	0.382492	0.382475	0.383021	0.382781
0.376157	0.367622	0.37285	0.368948	0.369143	0.364358	0.363962	0.364638	0.361038	0.359965	0.359479	0.361204	0.363193	0.360794	0.360607	0.360458	0.359572	0.359311	0.35826	0.357479	0.358382	0.356436	0.356824	0.355723	0.354465	0.353797	0.354893	0.354759	0.354257	0.352435	0.351754	0.352024	0.352801	0.352837	0.352283	0.351876	0.352314	0.352069	0.353713	0.352659	0.352929	0.352911	0.35273	0.352524	0.353823	0.353126	0.351942	0.352172	0.352394	0.352241
0.37853	0.369918	0.376109	0.37469	0.373895	0.369698	0.369495	0.371103	0.367029	0.367099	0.366505	0.368758	0.371123	0.368735	0.368272	0.368602	0.367707	0.367911	0.36667	0.366308	0.367173	0.365195	0.365245	0.364169	0.363003	0.362467	0.363369	0.363417	0.362692	0.36046	0.360523	0.360519	0.361051	0.361474	0.360903	0.36052	0.360941	0.361255	0.362971	0.361948	0.362302	0.362192	0.362153	0.36199	0.363546	0.362768	0.362007	0.362198	0.362404	0.362395
0.365022	0.356192	0.363738	0.360384	0.359599	0.355155	0.354608	0.355939	0.352753	0.351759	0.35113	0.35347	0.355692	0.353651	0.353181	0.353177	0.353058	0.353106	0.352325	0.351617	0.352361	0.350658	0.351148	0.34959	0.348522	0.347816	0.348928	0.34886	0.348476	0.346558	0.346063	0.346383	0.346513	0.347209	0.346549	0.346365	0.346692	0.346766	0.348423	0.347627	0.348075	0.347954	0.348063	0.347925	0.349399	0.34877	0.34785	0.347921	0.348516	0.348199
0.384129	0.376646	0.385026	0.382327	0.382816	0.377904	0.378118	0.380226	0.376506	0.376341	0.375902	0.378242	0.381461	0.379148	0.37868	0.379015	0.378055	0.378705	0.377731	0.376796	0.377844	0.375275	0.375666	0.373861	0.372902	0.371864	0.372947	0.372739	0.372226	0.369777	0.369019	0.369137	0.369793	0.370009	0.369646	0.369221	0.369727	0.369785	0.371676	0.370767	0.371299	0.371167	0.371259	0.371294	0.372596	0.371816	0.37124	0.371287	0.371926	0.371608
0.376713	0.369231	0.376676	0.373906	0.3742	0.369955	0.369895	0.371139	0.368456	0.368061	0.367338	0.369785	0.372459	0.370325	0.370584	0.370926	0.370605	0.370909	0.369935	0.369582	0.370307	0.368182	0.36835	0.367244	0.366097	0.36517	0.366431	0.365961	0.365448	0.363407	0.362959	0.362904	0.363606	0.363786	0.363288	0.362779	0.363531	0.363804	0.36546	0.364793	0.36548	0.365257	0.365506	0.365439	0.366917	0.366375	0.365832	0.36612	0.366349	0.366367
0.38133	0.374602	0.382562	0.380845	0.380732	0.377422	0.378348	0.380127	0.376684	0.377171	0.376708	0.3793	0.382757	0.380954	0.381437	0.38201	0.381586	0.381932	0.381053	0.38096	0.381854	0.37997	0.380322	0.379051	0.377964	0.377137	0.378548	0.378311	0.37772	0.375689	0.375217	0.375246	0.375991	0.376181	0.376089	0.375594	0.376126	0.376502	0.378488	0.377758	0.378376	0.378426	0.378569	0.378604	0.380352	0.37984	0.378933	0.379246	0.379845	0.379635
0.399689	0.3952	0.403218	0.402474	0.402768	0.399264	0.400328	0.402895	0.399578	0.399667	0.40009	0.402891	0.405734	0.404068	0.404467	0.404474	0.404262	0.404614	0.404081	0.403662	0.404792	0.402759	0.403136	0.401568	0.400569	0.399649	0.400891	0.400598	0.400052	0.397655	0.397025	0.397258	0.39802	0.398602	0.397978	0.397691	0.398194	0.398556	0.400434	0.399684	0.400312	0.40056	0.400605	0.400842	0.402727	0.402101	0.401212	0.40146	0.40221	0.402111
0.386502	0.381131	0.388334	0.386701	0.388344	0.384632	0.386232	0.388744	0.385659	0.385598	0.386032	0.388921	0.392184	0.390596	0.391052	0.391423	0.391358	0.391887	0.390768	0.390723	0.39212	0.390172	0.390825	0.38977	0.388448	0.387571	0.389099	0.388947	0.388503	0.386519	0.385938	0.386086	0.386826	0.387172	0.386864	0.386381	0.387197	0.387636	0.389504	0.388533	0.389504	0.389461	0.38966	0.389828	0.391491	0.390817	0.390018	0.390398	0.391013	0.390914
0.38165	0.37708	0.385172	0.383852	0.385676	0.382035	0.383561	0.385561	0.38291	0.383232	0.383049	0.385394	0.389145	0.387601	0.388035	0.388611	0.388789	0.389327	0.388705	0.388487	0.38981	0.38782	0.388599	0.38786	0.386567	0.385908	0.387415	0.387459	0.387191	0.385204	0.384947	0.385021	0.385608	0.386169	0.386085	0.385579	0.386448	0.386819	0.388662	0.387829	0.388508	0.388688	0.388766	0.389043	0.390775	0.390162	0.389534	0.389872	0.390531	0.390325
0.442776	0.438639	0.449151	0.448739	0.45163	0.44896	0.451969	0.455557	0.452654	0.453299	0.453599	0.457211	0.461659	0.45924	0.45973	0.460177	0.460823	0.461363	0.460861	0.460901	0.462602	0.460713	0.461715	0.460389	0.459508	0.458894	0.46048	0.460713	0.460419	0.457976	0.45788	0.458438	0.459347	0.459897	0.45954	0.459269	0.460238	0.460628	0.462956	0.461984	0.463116	0.463038	0.463244	0.463536	0.465608	0.464922	0.464092	0.464576	0.465418	0.465414
0.443374	0.436777	0.44385	0.442484	0.443586	0.440115	0.442175	0.444589	0.441101	0.440964	0.441145	0.443891	0.447633	0.444531	0.444664	0.444386	0.444233	0.444593	0.4436	0.4435	0.445246	0.443182	0.443988	0.442536	0.441621	0.440859	0.442637	0.443092	0.442325	0.440053	0.439648	0.44003	0.440808	0.440978	0.440826	0.440317	0.441232	0.441277	0.443538	0.442421	0.443031	0.442738	0.442924	0.442993	0.444737	0.44405	0.4431	0.443496	0.444109	0.443926
0.443545	0.435456	0.442536	0.441159	0.441782	0.437641	0.439314	0.441388	0.437299	0.436747	0.436155	0.439232	0.442432	0.439518	0.439198	0.438899	0.438544	0.438529	0.437776	0.43761	0.438728	0.437059	0.4379	0.437225	0.435599	0.434989	0.436616	0.437196	0.436781	0.434611	0.434156	0.43459	0.4354	0.435656	0.43553	0.434932	0.435525	0.435854	0.437883	0.43677	0.437359	0.436846	0.436822	0.436972	0.438738	0.437884	0.436813	0.437288	0.437801	0.437647
0.381714	0.373228	0.379303	0.376898	0.377085	0.373706	0.374747	0.37585	0.372566	0.372197	0.370925	0.372817	0.375412	0.372998	0.372151	0.371702	0.37146	0.371138	0.370572	0.370095	0.371248	0.370018	0.370802	0.37027	0.369536	0.369138	0.370877	0.37118	0.371005	0.369087	0.368809	0.36926	0.369907	0.370109	0.369978	0.369358	0.369671	0.369983	0.371398	0.370603	0.370797	0.370543	0.37015	0.370231	0.371419	0.37065	0.369725	0.370161	0.370603	0.370511
0.432538	0.423683	0.431884	0.428919	0.427803	0.421968	0.420396	0.420962	0.4158	0.414331	0.413189	0.414454	0.417208	0.41465	0.414155	0.413563	0.412982	0.412511	0.411392	0.411203	0.412288	0.410005	0.410714	0.409787	0.408683	0.40788	0.408992	0.409485	0.408872	0.406473	0.406376	0.406856	0.407592	0.407607	0.407166	0.406483	0.407065	0.406592	0.40836	0.407087	0.407299	0.40649	0.406583	0.406244	0.407274	0.406355	0.405241	0.405352	0.405444	0.40554
0.422835	0.410934	0.415719	0.411066	0.408855	0.401391	0.398147	0.397732	0.39276	0.389587	0.387966	0.388741	0.390865	0.387358	0.386536	0.386287	0.384565	0.384139	0.382767	0.382141	0.382553	0.380003	0.380295	0.379382	0.3775	0.376728	0.377415	0.377704	0.376827	0.374647	0.373707	0.373927	0.374564	0.374906	0.374152	0.373338	0.373841	0.373602	0.375158	0.373968	0.374257	0.373565	0.373487	0.373312	0.374298	0.373511	0.372524	0.372535	0.372647	0.372631
0.43553	0.423213	0.429809	0.425143	0.422593	0.416169	0.412132	0.412742	0.406866	0.404487	0.402844	0.404128	0.405619	0.403387	0.402552	0.402091	0.401514	0.40064	0.399652	0.399082	0.399763	0.396917	0.396867	0.39556	0.394142	0.392782	0.393318	0.393475	0.392554	0.390234	0.389353	0.389638	0.390136	0.390122	0.38959	0.389094	0.389527	0.389226	0.391142	0.389698	0.390245	0.389562	0.389718	0.389649	0.390732	0.389964	0.388933	0.388965	0.388915	0.389167
0.435937	0.425528	0.432159	0.427238	0.42455	0.418833	0.416304	0.41522	0.410076	0.407536	0.40625	0.40771	0.409908	0.407185	0.406965	0.406565	0.405771	0.405277	0.40374	0.403124	0.4038	0.400785	0.401063	0.399739	0.39783	0.396655	0.397218	0.396994	0.395809	0.39361	0.392795	0.392486	0.392986	0.393106	0.392637	0.392029	0.392503	0.392223	0.394467	0.393079	0.393412	0.392971	0.393259	0.392972	0.394304	0.3936	0.39258	0.392856	0.3928	0.392827
0.431983	0.422381	0.429128	0.425414	0.423164	0.41674	0.414193	0.414587	0.409582	0.407594	0.406156	0.407951	0.410826	0.408596	0.4084	0.408049	0.407994	0.407436	0.40647	0.405647	0.406843	0.403835	0.403694	0.402425	0.401165	0.399458	0.399936	0.399792	0.398794	0.396412	0.395655	0.39577	0.396143	0.396242	0.395675	0.395118	0.395725	0.395596	0.397529	0.396457	0.396997	0.396476	0.396798	0.396879	0.397969	0.397483	0.396661	0.396768	0.397005	0.396992
0.460109	0.453179	0.463679	0.461292	0.460323	0.453281	0.451469	0.452049	0.447595	0.445166	0.444443	0.446724	0.450156	0.447812	0.447573	0.447664	0.447666	0.447523	0.446293	0.445861	0.446833	0.444078	0.443933	0.442334	0.440462	0.438929	0.439316	0.439415	0.43819	0.435415	0.434623	0.434347	0.434805	0.435273	0.434739	0.434432	0.435086	0.435129	0.437583	0.436174	0.437071	0.436657	0.437389	0.437349	0.43887	0.438475	0.437612	0.437973	0.438283	0.438359
0.443289	0.436433	0.445747	0.442598	0.441591	0.434372	0.432531	0.432744	0.428276	0.427019	0.42581	0.427409	0.43148	0.42939	0.429608	0.430449	0.430465	0.43056	0.42951	0.428974	0.430387	0.427267	0.427583	0.426422	0.424271	0.422924	0.423743	0.423739	0.422588	0.419798	0.418785	0.418957	0.419535	0.419988	0.419376	0.418947	0.419711	0.420008	0.422294	0.421092	0.422	0.421791	0.422325	0.422556	0.424174	0.423778	0.42315	0.423413	0.423775	0.423921
0.444699	0.436451	0.446638	0.443595	0.442811	0.436163	0.433231	0.433332	0.428909	0.426586	0.425904	0.428052	0.431956	0.429681	0.430142	0.43049	0.430063	0.430435	0.429639	0.42906	0.430629	0.427328	0.427699	0.425892	0.424191	0.422849	0.423133	0.42282	0.421529	0.419098	0.418343	0.418116	0.418583	0.41896	0.418429	0.417967	0.418673	0.418649	0.420838	0.419778	0.420613	0.420336	0.420861	0.421063	0.422652	0.422142	0.421685	0.421964	0.42208	0.422414
0.435359	0.427029	0.436116	0.432909	0.431183	0.425528	0.422977	0.423331	0.418686	0.417366	0.416111	0.418549	0.422546	0.420435	0.42066	0.421693	0.421292	0.420987	0.42047	0.419936	0.421078	0.418411	0.418747	0.417082	0.415296	0.413915	0.41417	0.414448	0.41275	0.410373	0.409558	0.409287	0.409978	0.410448	0.409782	0.409271	0.410163	0.410142	0.412577	0.411524	0.412444	0.412077	0.412711	0.412768	0.414679	0.414106	0.4134	0.413853	0.414145	0.414353
0.464832	0.458948	0.469062	0.46843	0.466778	0.460043	0.458522	0.460124	0.454583	0.453578	0.453236	0.45572	0.459376	0.457327	0.457506	0.458058	0.458664	0.458454	0.457725	0.457401	0.458946	0.455534	0.455789	0.454126	0.452477	0.450534	0.451288	0.451041	0.449508	0.447108	0.446127	0.445888	0.446691	0.447028	0.446362	0.445981	0.446728	0.446806	0.449195	0.44815	0.44924	0.448983	0.449579	0.449859	0.451711	0.451166	0.450443	0.451004	0.451439	0.451655
0.429888	0.422309	0.42989	0.427266	0.426901	0.420692	0.418535	0.418231	0.41413	0.412341	0.411489	0.413445	0.416766	0.414861	0.415331	0.416024	0.416073	0.41606	0.415089	0.41462	0.416066	0.413503	0.41355	0.41229	0.410471	0.409136	0.40964	0.409511	0.408424	0.405852	0.405222	0.405277	0.405709	0.406121	0.405658	0.405143	0.405767	0.405881	0.40794	0.407028	0.408092	0.407639	0.408069	0.40831	0.410007	0.409381	0.408819	0.409253	0.4095	0.409893
0.413431	0.406359	0.412282	0.409598	0.407826	0.400473	0.397526	0.397922	0.393401	0.391593	0.390102	0.392651	0.395229	0.392789	0.392604	0.39271	0.392469	0.391971	0.391094	0.390604	0.391292	0.388556	0.38863	0.387555	0.38558	0.384422	0.384793	0.384649	0.383457	0.380872	0.380068	0.379956	0.38052	0.380804	0.380211	0.379486	0.379867	0.380031	0.381853	0.381032	0.38158	0.381257	0.381672	0.381577	0.383146	0.382705	0.381872	0.382287	0.382327	0.382616
0.485243	0.478082	0.490026	0.488249	0.488763	0.482052	0.482012	0.483209	0.478587	0.477191	0.476444	0.479471	0.483299	0.48099	0.481197	0.481701	0.482144	0.482064	0.480966	0.480455	0.48216	0.47905	0.479378	0.477977	0.476342	0.474922	0.475783	0.475839	0.474908	0.47225	0.471457	0.471648	0.472596	0.472925	0.472449	0.471945	0.472766	0.472855	0.4755	0.474128	0.475112	0.47486	0.475563	0.475572	0.477263	0.476832	0.476139	0.476519	0.476954	0.477177
0.510612	0.50179	0.510893	0.508952	0.506974	0.499797	0.498859	0.499096	0.493512	0.491694	0.490798	0.492785	0.496493	0.493754	0.493423	0.493451	0.493788	0.493478	0.492368	0.492056	0.493679	0.490798	0.49051	0.489028	0.487452	0.486207	0.486996	0.487145	0.485913	0.483237	0.482349	0.482249	0.48301	0.483167	0.482902	0.482383	0.48317	0.482989	0.485659	0.484153	0.485144	0.484577	0.485068	0.48476	0.486608	0.485833	0.484927	0.485346	0.485822	0.485948
0.500888	0.488715	0.496252	0.491712	0.490657	0.482075	0.479791	0.47932	0.473942	0.471504	0.469001	0.471812	0.474532	0.471787	0.470843	0.47079	0.470573	0.470189	0.469093	0.468556	0.470132	0.467562	0.467452	0.466487	0.464625	0.463467	0.464444	0.4649	0.463357	0.461012	0.460268	0.460698	0.461287	0.461828	0.461251	0.460849	0.461622	0.461493	0.463795	0.462259	0.46335	0.463054	0.463114	0.463014	0.464814	0.464152	0.463336	0.463644	0.463884	0.464126
0.455578	0.444155	0.451146	0.446929	0.445607	0.439645	0.437083	0.436867	0.432095	0.429495	0.427691	0.428857	0.431423	0.428888	0.427566	0.427217	0.426866	0.426099	0.424773	0.424494	0.425848	0.423328	0.423693	0.423044	0.421433	0.420451	0.421314	0.421875	0.420981	0.418616	0.418115	0.418386	0.418889	0.419133	0.418461	0.417926	0.418593	0.418377	0.4203	0.418703	0.419373	0.418522	0.418592	0.418397	0.419797	0.419084	0.418071	0.418251	0.418419	0.418526
0.477827	0.469039	0.478855	0.475853	0.475687	0.46723	0.464444	0.464012	0.457688	0.454489	0.452645	0.453765	0.456406	0.453101	0.452888	0.452831	0.452466	0.452241	0.450422	0.450233	0.451171	0.448358	0.449065	0.447255	0.446195	0.445421	0.44646	0.44609	0.445476	0.442455	0.441671	0.441441	0.44222	0.442421	0.442204	0.440902	0.44188	0.441575	0.443576	0.441784	0.442437	0.441536	0.441411	0.441014	0.441938	0.440979	0.439543	0.439947	0.439697	0.439693
0.478853	0.46828	0.476228	0.470368	0.469523	0.458845	0.455561	0.45355	0.446841	0.442749	0.440306	0.441156	0.44382	0.440062	0.439399	0.438602	0.438082	0.438171	0.436035	0.435636	0.436346	0.433434	0.433613	0.431952	0.430077	0.429109	0.429757	0.429181	0.428197	0.425755	0.424724	0.424213	0.424961	0.425133	0.424895	0.423864	0.424594	0.42447	0.426715	0.425098	0.425916	0.42527	0.425174	0.424884	0.426233	0.425265	0.423954	0.424357	0.424363	0.424265
0.4855	0.476002	0.484011	0.480655	0.478609	0.469324	0.464564	0.463487	0.456691	0.45338	0.451617	0.453041	0.455701	0.452224	0.452099	0.451708	0.451103	0.451682	0.449652	0.449332	0.450183	0.447457	0.447218	0.445271	0.443737	0.442174	0.44277	0.442519	0.441239	0.437913	0.437206	0.436758	0.437207	0.437812	0.437399	0.436121	0.436968	0.436917	0.43929	0.437803	0.438531	0.437975	0.438039	0.437915	0.439229	0.438589	0.437033	0.43743	0.437539	0.437538
0.463422	0.453487	0.461717	0.456091	0.454642	0.444593	0.440784	0.438685	0.431957	0.427997	0.42663	0.427341	0.430167	0.427261	0.427575	0.42661	0.426302	0.426296	0.424789	0.42438	0.424608	0.421863	0.421779	0.419684	0.417822	0.416313	0.416663	0.416075	0.414964	0.411889	0.410879	0.410379	0.410793	0.410891	0.410675	0.409546	0.410299	0.409981	0.412393	0.411085	0.411964	0.411444	0.411806	0.41143	0.41274	0.412108	0.410866	0.411565	0.411252	0.411479
0.486077	0.478281	0.487837	0.485742	0.483362	0.474115	0.470357	0.469392	0.462998	0.459676	0.457898	0.460075	0.463104	0.46037	0.460411	0.460587	0.460656	0.461006	0.459678	0.459031	0.460013	0.457228	0.456628	0.45479	0.453002	0.451647	0.451896	0.451126	0.449828	0.446601	0.44558	0.44487	0.445538	0.445932	0.445728	0.444628	0.445652	0.445494	0.448062	0.446792	0.447766	0.447484	0.447735	0.447752	0.449396	0.448787	0.447583	0.448303	0.448429	0.448377
0.476951	0.469528	0.481433	0.477136	0.477085	0.466424	0.462944	0.461182	0.455977	0.451866	0.450449	0.451754	0.455122	0.452947	0.45371	0.454132	0.454056	0.455014	0.453774	0.453184	0.454288	0.451624	0.451563	0.449384	0.447502	0.446183	0.446259	0.445824	0.44428	0.441271	0.440234	0.43958	0.440358	0.440549	0.440232	0.439562	0.440301	0.440301	0.442965	0.441705	0.44289	0.442798	0.442962	0.443072	0.444719	0.444241	0.443	0.443684	0.443756	0.444218
0.464448	0.456308	0.466127	0.461762	0.460577	0.449766	0.445837	0.444426	0.438313	0.43502	0.433259	0.434548	0.437937	0.435291	0.435877	0.436279	0.436116	0.436761	0.435421	0.434652	0.436009	0.432832	0.432465	0.430198	0.428541	0.427223	0.42732	0.426631	0.425199	0.421788	0.420682	0.420123	0.420647	0.420873	0.420857	0.419663	0.42053	0.420522	0.423295	0.421938	0.422917	0.422766	0.422985	0.42322	0.424915	0.424435	0.423515	0.424236	0.424241	0.424513
0.469641	0.46054	0.470683	0.466079	0.46519	0.454994	0.450559	0.449146	0.442471	0.438774	0.437095	0.438489	0.441394	0.438546	0.439492	0.438926	0.439001	0.439284	0.437962	0.437175	0.437593	0.434417	0.433863	0.431814	0.429779	0.428238	0.428101	0.427077	0.425445	0.422132	0.420749	0.41993	0.420477	0.420399	0.420064	0.418967	0.419557	0.41947	0.421647	0.420374	0.421343	0.420644	0.421154	0.421255	0.422949	0.422237	0.421306	0.421889	0.421888	0.42203
0.469919	0.462457	0.473131	0.469598	0.469104	0.459024	0.45447	0.453243	0.447287	0.445196	0.443093	0.445177	0.448998	0.446676	0.447544	0.447504	0.447824	0.448801	0.447464	0.447258	0.448193	0.445257	0.445386	0.443349	0.441621	0.439985	0.440456	0.43934	0.437905	0.434702	0.433792	0.432874	0.43354	0.433593	0.433391	0.432235	0.433157	0.433208	0.436027	0.434724	0.435889	0.435362	0.435964	0.436223	0.437901	0.437398	0.436222	0.437096	0.43713	0.43747
0.479943	0.474103	0.484951	0.482308	0.481304	0.470667	0.466535	0.466236	0.460388	0.456576	0.455728	0.458027	0.461194	0.458917	0.459642	0.460419	0.460652	0.461444	0.460038	0.460172	0.461369	0.458487	0.458253	0.455973	0.454019	0.452231	0.452588	0.451859	0.450153	0.447039	0.445899	0.445004	0.445663	0.445807	0.445181	0.444152	0.445162	0.445181	0.447804	0.446531	0.44755	0.447362	0.44767	0.447631	0.449671	0.448945	0.447982	0.44871	0.448559	0.448972
0.458079	0.449924	0.459431	0.456248	0.45632	0.445982	0.442675	0.441352	0.435613	0.433	0.431916	0.433583	0.437036	0.434832	0.435446	0.436046	0.436304	0.43705	0.43599	0.43598	0.43684	0.43422	0.433995	0.432356	0.43052	0.429344	0.42958	0.428653	0.427136	0.424342	0.423161	0.422524	0.423235	0.423175	0.422876	0.421919	0.422798	0.422772	0.425161	0.423914	0.42481	0.424411	0.425053	0.424889	0.426497	0.425852	0.424998	0.425502	0.425629	0.425813
0.454894	0.447157	0.456107	0.452543	0.451262	0.440429	0.435842	0.43467	0.428892	0.425815	0.42397	0.425559	0.428969	0.426479	0.426248	0.42635	0.426374	0.426601	0.424463	0.42434	0.425177	0.422311	0.422099	0.42031	0.418046	0.416597	0.416885	0.415877	0.414915	0.411441	0.410329	0.409675	0.410284	0.410298	0.410171	0.40878	0.409744	0.409659	0.412072	0.410734	0.411863	0.411457	0.411913	0.411954	0.413553	0.413091	0.412155	0.412827	0.413004	0.413344
0.466307	0.456055	0.463582	0.458071	0.455722	0.445243	0.441735	0.439941	0.433846	0.43048	0.428598	0.430224	0.432925	0.430177	0.430245	0.430057	0.430247	0.430375	0.429237	0.428583	0.429375	0.426913	0.426676	0.424732	0.423308	0.421787	0.421978	0.421336	0.419857	0.416937	0.415902	0.415248	0.41598	0.415978	0.415644	0.41444	0.415255	0.414753	0.417182	0.415818	0.416685	0.416282	0.416404	0.416422	0.417662	0.417039	0.416033	0.416412	0.41647	0.416571
0.517836	0.5068	0.515174	0.509807	0.50677	0.495016	0.490845	0.488715	0.481344	0.477845	0.47555	0.476829	0.479618	0.476177	0.476432	0.475647	0.475053	0.475469	0.473867	0.473111	0.47371	0.470593	0.470276	0.468212	0.466219	0.464691	0.465049	0.464695	0.462741	0.45958	0.458356	0.457498	0.458132	0.458249	0.457869	0.456646	0.457648	0.457261	0.459801	0.458534	0.459439	0.458863	0.459109	0.458989	0.460539	0.459893	0.458738	0.459224	0.459249	0.45954
0.54701	0.535102	0.544099	0.538888	0.536965	0.52437	0.519878	0.518039	0.51039	0.506424	0.504111	0.505598	0.508438	0.505314	0.505285	0.505032	0.504859	0.50549	0.504119	0.504184	0.505274	0.502177	0.50242	0.500491	0.499032	0.497734	0.498352	0.498152	0.496955	0.493778	0.49297	0.492409	0.49335	0.493862	0.493479	0.492743	0.493604	0.493755	0.496585	0.494874	0.49607	0.495681	0.49602	0.495942	0.497785	0.497199	0.495569	0.496471	0.496599	0.497006
0.515143	0.506456	0.515936	0.512016	0.511307	0.501924	0.498329	0.497993	0.491526	0.488365	0.486513	0.487458	0.490731	0.487467	0.487599	0.486932	0.486171	0.486694	0.485436	0.484963	0.486187	0.483111	0.483219	0.481582	0.480243	0.479097	0.480051	0.47993	0.478663	0.475496	0.47451	0.474215	0.475195	0.475317	0.475208	0.474019	0.474903	0.474894	0.477398	0.475733	0.476591	0.475819	0.475805	0.475669	0.477329	0.476514	0.475026	0.475787	0.475638	0.475744
0.483191	0.473579	0.483557	0.478561	0.475992	0.465394	0.459993	0.457809	0.450627	0.445835	0.44308	0.443284	0.444898	0.441446	0.441152	0.440049	0.439613	0.439935	0.437806	0.437369	0.437852	0.435119	0.434895	0.433236	0.431354	0.430031	0.430747	0.430317	0.429039	0.426166	0.425229	0.424737	0.425743	0.425957	0.425567	0.423703	0.424787	0.424482	0.426925	0.425177	0.425495	0.424916	0.424607	0.424332	0.4254	0.424527	0.42279	0.423525	0.423337	0.422992
0.474493	0.461589	0.468494	0.461705	0.457501	0.44597	0.439634	0.435836	0.427717	0.423221	0.419328	0.419725	0.421434	0.417677	0.416927	0.416056	0.415556	0.415622	0.413986	0.413389	0.413739	0.411042	0.41028	0.408613	0.406335	0.405121	0.405534	0.40471	0.403498	0.400506	0.399578	0.399104	0.399772	0.399882	0.399471	0.397818	0.39857	0.398376	0.400431	0.399123	0.399574	0.399292	0.398955	0.398624	0.399772	0.398988	0.397491	0.398105	0.397996	0.397881
0.504414	0.49358	0.503078	0.497782	0.494024	0.483116	0.47749	0.473289	0.465203	0.46094	0.457562	0.458262	0.460437	0.456831	0.456194	0.455525	0.454992	0.455637	0.453478	0.452843	0.45282	0.449624	0.44894	0.446615	0.444434	0.442564	0.442714	0.442072	0.440391	0.436987	0.435746	0.435567	0.436255	0.436219	0.436155	0.434214	0.435331	0.435139	0.437815	0.436272	0.436787	0.436441	0.436444	0.436222	0.437918	0.437123	0.435514	0.436549	0.436545	0.436395
0.490244	0.481427	0.492572	0.486924	0.483871	0.473678	0.469106	0.464627	0.45691	0.452373	0.450086	0.450733	0.453241	0.450924	0.451247	0.450608	0.450773	0.451835	0.449512	0.449587	0.449518	0.446722	0.446052	0.44429	0.442299	0.440476	0.440567	0.439714	0.438288	0.4346	0.43355	0.433036	0.43352	0.433604	0.433439	0.431672	0.432828	0.432655	0.435236	0.433803	0.434493	0.434101	0.43419	0.434125	0.43563	0.434721	0.43343	0.43452	0.434428	0.43424
0.494006	0.486382	0.497436	0.493379	0.490593	0.479254	0.474459	0.471381	0.463557	0.45925	0.456796	0.457897	0.460821	0.458225	0.458065	0.457406	0.458194	0.458972	0.457475	0.457275	0.457839	0.454207	0.45367	0.451796	0.449716	0.447614	0.447782	0.446946	0.44514	0.441693	0.440387	0.4397	0.440595	0.440564	0.440287	0.438651	0.439835	0.439735	0.442205	0.440924	0.441625	0.441472	0.441556	0.441459	0.443	0.442381	0.440964	0.441984	0.442087	0.441971
0.469085	0.459328	0.469175	0.462916	0.458416	0.447325	0.441875	0.438097	0.430449	0.425543	0.422069	0.423134	0.425379	0.422416	0.422428	0.422068	0.422429	0.422992	0.421539	0.420794	0.421235	0.41853	0.417568	0.415443	0.412844	0.411156	0.410812	0.409553	0.407867	0.404469	0.403476	0.402642	0.403183	0.402985	0.402668	0.400919	0.401668	0.401477	0.403817	0.402548	0.403199	0.402973	0.402991	0.402955	0.404489	0.403868	0.402505	0.403501	0.403556	0.40354
0.456561	0.446976	0.455653	0.449693	0.444628	0.43323	0.427399	0.423928	0.416035	0.411665	0.408393	0.408688	0.410975	0.408194	0.408366	0.408231	0.407977	0.409152	0.406868	0.406135	0.406843	0.403905	0.403154	0.400928	0.398803	0.397133	0.396977	0.395983	0.394385	0.390604	0.389325	0.388676	0.389211	0.389065	0.388808	0.387144	0.387711	0.387589	0.390003	0.388595	0.389339	0.388905	0.388903	0.38912	0.390505	0.389941	0.388546	0.389373	0.389638	0.389459
0.459211	0.448767	0.457566	0.452657	0.448161	0.436477	0.43119	0.427599	0.420267	0.415441	0.412316	0.413736	0.416004	0.413604	0.414415	0.41402	0.414081	0.415332	0.413766	0.413421	0.413916	0.410743	0.410024	0.407981	0.405583	0.403915	0.403943	0.4029	0.401197	0.397755	0.396563	0.39554	0.396413	0.396052	0.395742	0.394112	0.394811	0.394695	0.396924	0.395765	0.396813	0.396301	0.396553	0.396431	0.39801	0.397451	0.396383	0.397254	0.397403	0.397359
0.497297	0.491934	0.505316	0.501216	0.497875	0.488176	0.483002	0.479926	0.472264	0.468595	0.465905	0.467642	0.471063	0.468802	0.469467	0.470078	0.470321	0.471664	0.470663	0.470301	0.470987	0.467897	0.467293	0.465322	0.463013	0.460705	0.461012	0.459951	0.458151	0.454163	0.452881	0.452069	0.452744	0.452774	0.452463	0.450917	0.451914	0.451814	0.454721	0.453312	0.4545	0.453995	0.454239	0.454418	0.456364	0.455708	0.454165	0.455472	0.455769	0.455908
0.492061	0.486636	0.500046	0.496485	0.493478	0.481795	0.47707	0.473506	0.466411	0.462152	0.459624	0.461467	0.464721	0.462737	0.462943	0.463377	0.464063	0.465559	0.463462	0.463334	0.463931	0.461205	0.46046	0.458179	0.455681	0.453724	0.453673	0.452722	0.450554	0.447115	0.445696	0.444674	0.445357	0.445496	0.444869	0.44322	0.444194	0.444091	0.446772	0.445336	0.446378	0.446198	0.446358	0.446363	0.448272	0.447686	0.446197	0.447406	0.447559	0.447581
0.477271	0.470251	0.481919	0.478974	0.476042	0.465181	0.461203	0.458234	0.451105	0.44704	0.444833	0.44673	0.449479	0.446925	0.447955	0.448472	0.448931	0.450324	0.449118	0.448815	0.449477	0.446874	0.446305	0.444656	0.442441	0.440807	0.440941	0.440017	0.438362	0.434879	0.433778	0.433047	0.433792	0.433843	0.433554	0.432103	0.432877	0.43288	0.435621	0.434431	0.435182	0.435102	0.435271	0.435393	0.437233	0.436711	0.435486	0.436569	0.436912	0.43681
0.455685	0.446018	0.455475	0.450705	0.447208	0.435615	0.43059	0.427029	0.420632	0.416491	0.413578	0.414813	0.417495	0.415031	0.415468	0.415485	0.41612	0.416458	0.415612	0.415256	0.415678	0.412984	0.412756	0.410906	0.408705	0.407216	0.407353	0.406408	0.404909	0.401395	0.400382	0.39979	0.400137	0.400329	0.399819	0.398309	0.399291	0.399084	0.401517	0.400296	0.40103	0.400872	0.400846	0.401015	0.402615	0.402152	0.40092	0.40197	0.402114	0.402032
0.507278	0.499259	0.513082	0.506103	0.503822	0.492162	0.487114	0.484203	0.476885	0.472607	0.470062	0.47144	0.474348	0.471893	0.47243	0.47268	0.473262	0.474071	0.472726	0.472562	0.473161	0.470313	0.469785	0.467641	0.465385	0.463645	0.463727	0.462683	0.461431	0.457435	0.456262	0.45556	0.45638	0.456413	0.456144	0.454154	0.45564	0.455476	0.458219	0.456775	0.457496	0.457449	0.457622	0.457672	0.459452	0.458803	0.457633	0.458755	0.458803	0.458902
0.546839	0.536947	0.548866	0.543419	0.538248	0.526262	0.521578	0.517316	0.508656	0.504227	0.501189	0.502894	0.505083	0.501742	0.502567	0.501883	0.50208	0.503255	0.501271	0.501258	0.501543	0.498541	0.49774	0.495527	0.493409	0.491655	0.491405	0.490608	0.488884	0.484973	0.483533	0.482622	0.483547	0.483707	0.483152	0.481075	0.482535	0.482194	0.484886	0.483314	0.484145	0.48379	0.48373	0.483856	0.48529	0.484601	0.483204	0.484201	0.484144	0.484007
0.579411	0.567998	0.57891	0.573255	0.570387	0.556623	0.551891	0.547698	0.539494	0.534746	0.531651	0.532851	0.535342	0.53212	0.532826	0.531975	0.53204	0.533681	0.531633	0.531071	0.531677	0.52844	0.527933	0.526173	0.523835	0.522037	0.522485	0.521617	0.520436	0.516638	0.51526	0.514442	0.516116	0.516197	0.515833	0.513969	0.515411	0.515443	0.518565	0.516831	0.517993	0.517343	0.517817	0.51754	0.519494	0.519076	0.517548	0.518791	0.518887	0.518686
0.528544	0.517795	0.528371	0.524469	0.521588	0.510645	0.506592	0.503572	0.495766	0.491708	0.489327	0.49005	0.492502	0.489459	0.489343	0.488954	0.488735	0.490094	0.488201	0.488064	0.488841	0.486087	0.485695	0.484083	0.481954	0.481161	0.481725	0.481223	0.480134	0.476722	0.475841	0.475235	0.47641	0.47681	0.476559	0.474696	0.476091	0.476095	0.478672	0.477108	0.477972	0.477554	0.477317	0.477317	0.479161	0.478285	0.476834	0.477928	0.477984	0.478049
0.48441	0.473579	0.481773	0.476936	0.472611	0.46058	0.455341	0.449571	0.441174	0.43527	0.432017	0.431307	0.432369	0.428789	0.427933	0.427144	0.426195	0.42636	0.424038	0.423141	0.423262	0.420475	0.420142	0.418129	0.416274	0.414636	0.414731	0.41367	0.412613	0.408737	0.407944	0.406969	0.407347	0.407337	0.406742	0.40555	0.406008	0.4056	0.407597	0.406046	0.405778	0.405578	0.404956	0.404739	0.405348	0.404336	0.402263	0.402948	0.402319	0.401954
0.502897	0.493598	0.5035	0.498637	0.494952	0.481224	0.475299	0.470314	0.461725	0.455555	0.451772	0.451141	0.452851	0.449638	0.449954	0.449294	0.449021	0.449777	0.448037	0.447624	0.447651	0.444568	0.443844	0.442265	0.440008	0.438081	0.438265	0.437175	0.436146	0.431887	0.4309	0.429665	0.430607	0.430725	0.430187	0.428896	0.429777	0.429542	0.431851	0.430389	0.430007	0.430111	0.429584	0.429677	0.430673	0.429822	0.427836	0.428584	0.42814	0.427911
0.483704	0.472656	0.480201	0.473488	0.468697	0.455923	0.448208	0.443486	0.434024	0.428063	0.425058	0.424854	0.426262	0.422948	0.422418	0.42162	0.421283	0.422048	0.420045	0.419782	0.419709	0.416321	0.416204	0.414015	0.41163	0.409913	0.409849	0.408749	0.407486	0.403554	0.402493	0.401564	0.402153	0.401993	0.401541	0.400436	0.400826	0.400856	0.403116	0.401633	0.401698	0.401744	0.401566	0.401614	0.402529	0.40187	0.400014	0.400757	0.40042	0.400383
0.522303	0.517596	0.531744	0.528558	0.526265	0.513791	0.508333	0.504123	0.494906	0.48993	0.48795	0.4882	0.490903	0.488366	0.489641	0.490018	0.490043	0.491488	0.489357	0.488954	0.489621	0.486212	0.486003	0.483922	0.481402	0.479453	0.479507	0.478369	0.476853	0.47242	0.47153	0.470327	0.471251	0.470999	0.471071	0.470061	0.470865	0.471145	0.473841	0.472631	0.472911	0.473437	0.473355	0.473802	0.475163	0.474729	0.472597	0.473989	0.473821	0.47371
0.508283	0.502188	0.516195	0.513255	0.510418	0.496304	0.491186	0.486563	0.478166	0.472687	0.470512	0.470599	0.473643	0.471076	0.471764	0.4719	0.472176	0.473577	0.472233	0.471744	0.47236	0.468934	0.468481	0.466282	0.463805	0.461545	0.461453	0.460363	0.45863	0.454308	0.452852	0.451814	0.452363	0.452397	0.452223	0.450856	0.451793	0.45178	0.454273	0.452943	0.453118	0.453558	0.453246	0.453813	0.455125	0.454516	0.452613	0.45381	0.453441	0.453363
0.50591	0.501103	0.515611	0.511617	0.508588	0.496494	0.490815	0.486446	0.47785	0.471629	0.469297	0.470531	0.4735	0.470741	0.47149	0.471763	0.472334	0.474187	0.472555	0.472139	0.472967	0.469414	0.469	0.466856	0.464322	0.461893	0.461694	0.460508	0.458939	0.45428	0.452991	0.451842	0.452383	0.452419	0.451987	0.450801	0.451768	0.451755	0.454457	0.45308	0.453594	0.453835	0.45381	0.454474	0.455739	0.455335	0.453483	0.45468	0.454467	0.454454
0.491398	0.485569	0.497744	0.494049	0.490364	0.477474	0.471077	0.466652	0.458012	0.452256	0.448917	0.449879	0.452415	0.449825	0.450742	0.451083	0.451034	0.452936	0.451226	0.450922	0.451474	0.448101	0.447814	0.445773	0.443319	0.441016	0.440789	0.439596	0.437964	0.433128	0.431897	0.430832	0.43151	0.431212	0.430769	0.429714	0.430546	0.430342	0.432906	0.43159	0.432076	0.432313	0.43216	0.432838	0.434056	0.433701	0.432118	0.433317	0.433152	0.433334
0.474813	0.466616	0.477461	0.47279	0.468685	0.455856	0.449578	0.444607	0.436067	0.430215	0.427234	0.42757	0.430133	0.427126	0.428163	0.427865	0.428388	0.429659	0.427663	0.427581	0.427681	0.424865	0.424408	0.422479	0.41991	0.418057	0.417646	0.416077	0.414492	0.410329	0.408821	0.407863	0.408133	0.407827	0.407349	0.406307	0.407129	0.406947	0.409026	0.407903	0.408113	0.408506	0.40844	0.40888	0.410177	0.409783	0.408236	0.409253	0.409255	0.409388
0.501337	0.496727	0.510569	0.50777	0.504419	0.492072	0.486364	0.481463	0.472929	0.468191	0.465602	0.466021	0.469577	0.467038	0.468355	0.468996	0.469966	0.47125	0.470038	0.469813	0.470919	0.467778	0.467449	0.465212	0.462767	0.460855	0.460783	0.459063	0.457251	0.452944	0.451428	0.450293	0.450932	0.450903	0.450442	0.449166	0.450114	0.449992	0.452553	0.451356	0.451712	0.452146	0.452217	0.452852	0.454381	0.453807	0.451912	0.453246	0.453204	0.45341
0.48411	0.477611	0.489669	0.485542	0.481621	0.469167	0.462624	0.457646	0.448584	0.443373	0.441139	0.441441	0.443751	0.441662	0.442465	0.442825	0.442985	0.444465	0.443183	0.442976	0.443832	0.440674	0.440238	0.438428	0.435834	0.433826	0.433792	0.432365	0.430346	0.426105	0.424803	0.423428	0.424302	0.42425	0.42349	0.422435	0.423227	0.423124	0.425463	0.424191	0.424438	0.42493	0.424772	0.425242	0.426734	0.42624	0.424471	0.425861	0.425644	0.42589
0.497661	0.493906	0.507569	0.506658	0.503949	0.491971	0.486344	0.482268	0.473999	0.46922	0.466952	0.468149	0.471636	0.468912	0.469844	0.470735	0.471979	0.473315	0.471842	0.472081	0.472653	0.469543	0.469598	0.467554	0.465347	0.463074	0.46293	0.46163	0.45983	0.455357	0.454057	0.452873	0.45349	0.453609	0.453003	0.45193	0.452792	0.452943	0.455446	0.45426	0.454816	0.455235	0.455066	0.455546	0.457174	0.456869	0.455058	0.456502	0.456439	0.456451
0.483704	0.47895	0.489961	0.486497	0.484061	0.471115	0.465445	0.460793	0.452872	0.4482	0.445256	0.446105	0.449181	0.446308	0.447343	0.447331	0.448132	0.449315	0.447752	0.447947	0.448227	0.445234	0.445047	0.442796	0.440531	0.438668	0.43863	0.437081	0.435669	0.431175	0.429933	0.428948	0.429163	0.429229	0.428941	0.42763	0.428488	0.428526	0.431168	0.429757	0.430172	0.430353	0.43026	0.430857	0.432308	0.431784	0.430393	0.431511	0.431447	0.431676
0.514609	0.507595	0.519794	0.514937	0.511002	0.498118	0.491816	0.487015	0.47849	0.472651	0.469686	0.469968	0.472565	0.469672	0.47002	0.470105	0.470637	0.471656	0.470144	0.469737	0.469744	0.466744	0.466341	0.464202	0.461848	0.460157	0.459816	0.458409	0.456834	0.452457	0.450941	0.449531	0.450279	0.450613	0.449932	0.448666	0.449395	0.449478	0.452015	0.450542	0.450849	0.451242	0.451281	0.451475	0.452913	0.452525	0.450933	0.452141	0.451944	0.451941
0.560581	0.552933	0.566393	0.560532	0.554997	0.541902	0.535494	0.529921	0.5202	0.514785	0.511561	0.511822	0.514751	0.511358	0.512103	0.512241	0.512446	0.513756	0.512082	0.51175	0.511956	0.508531	0.507751	0.505684	0.503444	0.501121	0.501001	0.499516	0.497847	0.49303	0.491573	0.490576	0.490986	0.490989	0.490373	0.489198	0.490008	0.490137	0.492635	0.490977	0.491339	0.491294	0.491383	0.491884	0.493103	0.492413	0.490498	0.49159	0.491473	0.491415
0.602835	0.593388	0.606732	0.60265	0.598116	0.583044	0.577142	0.571289	0.561869	0.55564	0.552676	0.553069	0.556254	0.55256	0.55302	0.55307	0.553417	0.554462	0.5528	0.552657	0.55337	0.549808	0.549229	0.547084	0.544419	0.542584	0.542649	0.541888	0.540041	0.535078	0.534013	0.532649	0.533625	0.533997	0.533832	0.532458	0.533459	0.533797	0.536872	0.535199	0.535516	0.535978	0.535414	0.536237	0.537842	0.537197	0.535174	0.536682	0.536379	0.536318
0.54327	0.53635	0.546871	0.542536	0.53929	0.52652	0.521008	0.516538	0.507602	0.501994	0.499248	0.499374	0.501671	0.498161	0.498316	0.498413	0.498255	0.499092	0.497673	0.497461	0.498296	0.495024	0.495056	0.493006	0.491282	0.489638	0.490044	0.488854	0.487887	0.483398	0.482662	0.481907	0.482913	0.483314	0.482793	0.481619	0.482738	0.482765	0.485328	0.483825	0.484238	0.484252	0.483912	0.484242	0.485498	0.485105	0.482982	0.484266	0.483911	0.483871
0.503153	0.495099	0.50778	0.502997	0.498472	0.485657	0.479631	0.47413	0.46453	0.458728	0.45378	0.453313	0.454761	0.45113	0.450919	0.450312	0.449995	0.450215	0.448098	0.447602	0.447958	0.444842	0.444562	0.442222	0.44026	0.438613	0.438861	0.43784	0.436502	0.432724	0.432231	0.43117	0.431637	0.431898	0.431598	0.430341	0.430958	0.430848	0.432885	0.431672	0.431536	0.431369	0.430806	0.430632	0.431687	0.430583	0.428744	0.429423	0.428891	0.428343
0.518029	0.509476	0.521124	0.515863	0.512298	0.49833	0.491636	0.486364	0.475936	0.469249	0.464575	0.464412	0.466407	0.462573	0.462321	0.462633	0.461797	0.462658	0.461115	0.460333	0.460963	0.457791	0.457141	0.454726	0.45254	0.450707	0.451155	0.449981	0.448606	0.444583	0.44413	0.443312	0.44341	0.44383	0.443425	0.44216	0.442493	0.442741	0.44504	0.444291	0.444093	0.444464	0.443691	0.443654	0.445228	0.44405	0.441978	0.442832	0.442834	0.44231
0.542607	0.536965	0.554038	0.551356	0.549876	0.537424	0.531272	0.527244	0.516908	0.511016	0.508195	0.508376	0.511092	0.507897	0.508087	0.508831	0.508676	0.510079	0.50796	0.507888	0.508385	0.505127	0.504417	0.502086	0.499762	0.497572	0.498039	0.496481	0.494737	0.490219	0.489908	0.488354	0.488699	0.489271	0.488883	0.487497	0.488253	0.488441	0.491079	0.490163	0.490022	0.490459	0.489858	0.489806	0.491789	0.490681	0.48859	0.489323	0.489301	0.488724
0.490864	0.48197	0.493269	0.48701	0.482333	0.470118	0.462444	0.456769	0.446987	0.440288	0.436464	0.435829	0.437478	0.43442	0.434623	0.434293	0.434043	0.434731	0.432551	0.432251	0.432499	0.429341	0.428685	0.426307	0.423844	0.421766	0.421762	0.420264	0.418656	0.414452	0.413912	0.41259	0.412342	0.412692	0.412356	0.411109	0.411367	0.411712	0.413728	0.412854	0.412958	0.41306	0.412771	0.412732	0.414219	0.413324	0.41153	0.412439	0.412347	0.411896
0.483854	0.474266	0.485843	0.480399	0.47514	0.462259	0.45454	0.448532	0.43884	0.432706	0.428994	0.42856	0.430356	0.427139	0.427213	0.427619	0.427195	0.428084	0.426385	0.425948	0.426254	0.422797	0.42245	0.420111	0.417636	0.415396	0.415327	0.414142	0.412452	0.408169	0.407388	0.40597	0.406274	0.406563	0.406151	0.404772	0.405339	0.405249	0.407568	0.406566	0.406701	0.407017	0.406464	0.406568	0.408118	0.407257	0.405621	0.406725	0.406265	0.406297
0.495545	0.489023	0.503175	0.498979	0.494367	0.48081	0.473708	0.468144	0.458953	0.452307	0.448057	0.44858	0.450271	0.447326	0.447544	0.447888	0.448196	0.449215	0.447233	0.446888	0.447345	0.444146	0.443252	0.440941	0.43845	0.43594	0.435855	0.434166	0.432335	0.427981	0.427215	0.425936	0.425832	0.425988	0.425455	0.424142	0.424666	0.42483	0.42694	0.425984	0.426559	0.42661	0.426204	0.426437	0.428042	0.42722	0.425589	0.426455	0.426417	0.426335
0.500781	0.495732	0.511607	0.507499	0.504686	0.490908	0.483102	0.478073	0.468308	0.462519	0.458388	0.458498	0.461171	0.457766	0.458599	0.459296	0.459442	0.461018	0.458783	0.458937	0.459287	0.455917	0.455434	0.452817	0.450366	0.447904	0.44792	0.446036	0.44424	0.439494	0.438466	0.437166	0.437318	0.437365	0.436915	0.435589	0.436137	0.436104	0.438538	0.437837	0.438003	0.438416	0.437918	0.438377	0.440139	0.439445	0.437855	0.438808	0.438875	0.438573
0.490885	0.484086	0.498538	0.494932	0.491076	0.47791	0.470557	0.465287	0.455588	0.44834	0.444759	0.445085	0.447702	0.44459	0.445653	0.446253	0.446691	0.448053	0.446585	0.44664	0.446786	0.443476	0.443002	0.440557	0.438275	0.43611	0.435843	0.434057	0.431907	0.427826	0.426477	0.424992	0.425411	0.425398	0.424909	0.423678	0.423956	0.424081	0.426236	0.425422	0.425714	0.426062	0.425847	0.425977	0.427841	0.42718	0.425569	0.426619	0.426666	0.426493
0.500268	0.495153	0.510439	0.507314	0.503949	0.491501	0.484563	0.47895	0.468924	0.46274	0.458878	0.459624	0.462439	0.459847	0.460391	0.461459	0.461699	0.463192	0.46176	0.461812	0.462105	0.459137	0.458631	0.455912	0.453524	0.451159	0.451244	0.449529	0.447473	0.442885	0.441897	0.440419	0.440587	0.440512	0.43994	0.438541	0.439124	0.43946	0.441574	0.44077	0.440988	0.441258	0.441041	0.44119	0.443045	0.442227	0.440522	0.441655	0.441802	0.441665
0.491014	0.48537	0.50003	0.49781	0.492995	0.479534	0.472558	0.466824	0.456983	0.450625	0.446962	0.447485	0.449445	0.446919	0.447	0.448417	0.448298	0.449729	0.448268	0.448446	0.448513	0.445218	0.444739	0.442086	0.439672	0.437368	0.437426	0.435524	0.433378	0.42919	0.428068	0.426657	0.426489	0.426535	0.425704	0.42454	0.424798	0.424778	0.427002	0.425944	0.426048	0.426273	0.42591	0.426058	0.427815	0.427076	0.425455	0.426391	0.426514	0.426273
0.484239	0.478425	0.493253	0.489731	0.486895	0.474137	0.467025	0.462375	0.452467	0.445967	0.442798	0.443123	0.445804	0.443005	0.443861	0.444788	0.445007	0.446353	0.444685	0.444777	0.445249	0.442001	0.441664	0.43951	0.437124	0.434901	0.43471	0.433277	0.4313	0.426626	0.42599	0.424407	0.424472	0.424586	0.424017	0.422605	0.422941	0.423017	0.425225	0.424445	0.424537	0.424745	0.424497	0.42478	0.426381	0.42541	0.423982	0.425011	0.425081	0.424829
0.504478	0.50123	0.516957	0.514566	0.512375	0.499338	0.492906	0.488345	0.478855	0.472761	0.46935	0.470673	0.473351	0.470873	0.471505	0.472301	0.473138	0.474553	0.473022	0.473438	0.474227	0.470725	0.470612	0.46827	0.46544	0.463415	0.463466	0.461886	0.459982	0.45521	0.454387	0.452967	0.453206	0.453406	0.453006	0.451443	0.451946	0.452165	0.454485	0.453809	0.453853	0.454524	0.454254	0.454707	0.456375	0.455434	0.453881	0.45516	0.455262	0.454873
0.524269	0.519368	0.533009	0.529427	0.525083	0.511753	0.505712	0.500262	0.490253	0.484244	0.480219	0.48116	0.483557	0.481017	0.4813	0.482673	0.483119	0.484307	0.482551	0.482874	0.483158	0.480467	0.479717	0.477279	0.474819	0.472362	0.472459	0.471264	0.469178	0.464661	0.463919	0.462699	0.462754	0.463169	0.46251	0.461137	0.461683	0.461868	0.46451	0.463423	0.463489	0.46387	0.46354	0.463752	0.465595	0.464691	0.46308	0.464193	0.464157	0.463854
0.56943	0.562645	0.577321	0.572657	0.568417	0.554608	0.547359	0.541567	0.530471	0.524181	0.519917	0.519994	0.522951	0.519773	0.520469	0.521193	0.521444	0.522646	0.521115	0.520928	0.52153	0.51796	0.517531	0.514851	0.512435	0.510404	0.510737	0.508866	0.507089	0.502174	0.50147	0.500048	0.500345	0.500586	0.500199	0.498898	0.499492	0.499851	0.502504	0.501521	0.501484	0.501793	0.501572	0.501934	0.50369	0.502643	0.501085	0.502097	0.502069	0.501998
0.64962	0.645743	0.665345	0.663106	0.66177	0.646834	0.640238	0.63491	0.623846	0.616421	0.613143	0.614287	0.617913	0.614177	0.615448	0.616528	0.616873	0.618719	0.616527	0.616604	0.617116	0.613504	0.613598	0.61061	0.607858	0.605492	0.606401	0.604913	0.602951	0.597624	0.597115	0.595426	0.5964	0.597107	0.597054	0.595102	0.596161	0.596943	0.600261	0.598975	0.599505	0.599816	0.599435	0.599771	0.602057	0.601129	0.599	0.600186	0.600337	0.600031
0.543697	0.533511	0.545153	0.540883	0.536558	0.522993	0.516156	0.510878	0.500395	0.494449	0.489905	0.489623	0.49147	0.487716	0.487702	0.487462	0.487376	0.488153	0.486259	0.486051	0.48632	0.483092	0.48281	0.480642	0.478458	0.476782	0.477294	0.47602	0.474643	0.470471	0.47006	0.46871	0.469337	0.4699	0.469427	0.468052	0.468678	0.468949	0.47124	0.470299	0.47038	0.4707	0.470062	0.470024	0.471967	0.471016	0.469205	0.470246	0.470105	0.469964
0.513562	0.507053	0.519032	0.516005	0.512222	0.498812	0.491126	0.484981	0.474988	0.468037	0.463171	0.463156	0.463884	0.460476	0.459617	0.459533	0.458711	0.459238	0.457191	0.456733	0.456875	0.453295	0.453245	0.450555	0.448477	0.44677	0.446872	0.445662	0.444197	0.440157	0.439638	0.438355	0.438914	0.439296	0.438651	0.437275	0.437459	0.437446	0.439249	0.438145	0.437598	0.437648	0.436858	0.436815	0.438071	0.436666	0.435007	0.435427	0.435243	0.434591
0.554362	0.550184	0.567284	0.564934	0.562533	0.548932	0.541867	0.536513	0.526272	0.519325	0.514321	0.51515	0.517589	0.5142	0.514292	0.51498	0.514323	0.515762	0.513906	0.51352	0.514177	0.510267	0.509834	0.507259	0.505164	0.503291	0.503719	0.502419	0.50054	0.496334	0.495878	0.494589	0.495304	0.49594	0.495553	0.494267	0.495012	0.495154	0.497575	0.496657	0.496451	0.496868	0.496354	0.496708	0.498432	0.49725	0.495521	0.496382	0.496421	0.495869
0.542244	0.536784	0.553859	0.551726	0.549164	0.53645	0.529852	0.524007	0.513893	0.507467	0.503104	0.504107	0.506488	0.503607	0.503556	0.504279	0.504175	0.505723	0.503687	0.503782	0.504051	0.500454	0.50028	0.497511	0.495339	0.493435	0.49363	0.491962	0.490008	0.485554	0.484755	0.48364	0.483916	0.484449	0.48398	0.482795	0.48317	0.483178	0.485609	0.484569	0.484413	0.484499	0.484367	0.484601	0.486127	0.484821	0.483082	0.48386	0.484123	0.483491
0.497425	0.489511	0.502965	0.497397	0.493414	0.480104	0.472028	0.464898	0.455013	0.447826	0.443409	0.442845	0.444336	0.441758	0.44224	0.441679	0.441387	0.442624	0.440817	0.440359	0.440234	0.437067	0.436859	0.433729	0.431695	0.429507	0.429223	0.427649	0.425553	0.421443	0.420608	0.419553	0.419675	0.419585	0.419108	0.417633	0.417852	0.417837	0.419696	0.419022	0.418784	0.418901	0.418632	0.418711	0.420189	0.418982	0.417616	0.418332	0.418261	0.417865
0.492061	0.485786	0.497906	0.493849	0.489272	0.475055	0.467366	0.461091	0.450943	0.443866	0.439997	0.439479	0.441211	0.43854	0.438767	0.439351	0.439245	0.440574	0.438656	0.438528	0.438499	0.435212	0.434456	0.431866	0.42973	0.427592	0.427276	0.425392	0.423526	0.419281	0.418469	0.416765	0.417093	0.417331	0.416649	0.415284	0.415497	0.415609	0.41738	0.416567	0.416424	0.416498	0.416252	0.416422	0.417863	0.416816	0.415395	0.416069	0.41623	0.415897
0.493792	0.488082	0.502576	0.498494	0.494113	0.480933	0.473238	0.46686	0.456302	0.449332	0.444867	0.44587	0.447421	0.444695	0.445115	0.446025	0.446212	0.447511	0.44586	0.445678	0.445988	0.442896	0.442193	0.439481	0.437269	0.435258	0.43504	0.433037	0.431244	0.427066	0.426167	0.424722	0.424959	0.425137	0.424347	0.422923	0.423473	0.423558	0.425562	0.424726	0.424868	0.425146	0.424693	0.425218	0.426827	0.425856	0.424632	0.42539	0.425488	0.425518
0.48099	0.473597	0.486751	0.481154	0.476424	0.46245	0.454	0.447763	0.437453	0.430406	0.425629	0.425423	0.427409	0.424968	0.424691	0.425569	0.425084	0.426782	0.425301	0.425004	0.42514	0.421754	0.421308	0.418357	0.41608	0.413771	0.413419	0.411709	0.409906	0.405252	0.404351	0.402729	0.403011	0.402955	0.402158	0.400998	0.400855	0.400995	0.402862	0.401987	0.401932	0.402153	0.401697	0.402059	0.403581	0.402794	0.401245	0.402019	0.402373	0.401934
0.493194	0.487739	0.502965	0.499862	0.496528	0.482859	0.475299	0.468397	0.458458	0.451477	0.447157	0.448042	0.449474	0.447226	0.448259	0.449202	0.449239	0.45124	0.449538	0.449171	0.449607	0.446255	0.445875	0.442859	0.440689	0.438629	0.43827	0.436484	0.434352	0.430036	0.428868	0.427275	0.427549	0.427454	0.426619	0.425441	0.425893	0.425635	0.427578	0.427215	0.427086	0.42739	0.427023	0.427408	0.429137	0.428307	0.427003	0.427733	0.428293	0.428146
0.494754	0.489547	0.505932	0.502598	0.498421	0.485624	0.47725	0.471481	0.461214	0.455092	0.450301	0.451012	0.453287	0.450655	0.452153	0.452987	0.452817	0.454825	0.453929	0.454059	0.454687	0.451669	0.450839	0.448089	0.446042	0.444326	0.443922	0.442215	0.440203	0.43574	0.434667	0.433168	0.433344	0.433241	0.43286	0.431267	0.431773	0.431889	0.433989	0.433289	0.433372	0.433404	0.433275	0.433795	0.435328	0.434763	0.433348	0.43421	0.434414	0.434215
0.477976	0.473217	0.486508	0.482322	0.477326	0.46451	0.456111	0.449589	0.439277	0.432272	0.428074	0.428139	0.429829	0.427557	0.427683	0.428276	0.428362	0.429852	0.428558	0.42855	0.42856	0.425515	0.424978	0.422173	0.420219	0.418088	0.417604	0.415976	0.41397	0.40965	0.408577	0.407019	0.407138	0.406937	0.406356	0.405013	0.405328	0.405174	0.406969	0.406288	0.406242	0.406551	0.406212	0.40667	0.408375	0.407324	0.405968	0.406749	0.407119	0.4067
0.478041	0.473145	0.487383	0.483647	0.480427	0.46648	0.459752	0.453469	0.443712	0.437481	0.433186	0.433323	0.435964	0.433157	0.43433	0.435128	0.435663	0.437472	0.436445	0.436497	0.436905	0.434233	0.434111	0.431502	0.429563	0.42782	0.427692	0.425965	0.424073	0.419881	0.418974	0.417661	0.417781	0.418069	0.417471	0.416091	0.416366	0.416679	0.418644	0.418094	0.418002	0.418271	0.418155	0.418882	0.420449	0.419613	0.418294	0.41923	0.41967	0.41938
0.475946	0.469238	0.482146	0.47839	0.47434	0.461375	0.452709	0.44675	0.437088	0.430781	0.425911	0.426524	0.427971	0.425375	0.425753	0.426382	0.426571	0.428024	0.426453	0.426314	0.426871	0.423451	0.423302	0.420659	0.418352	0.416155	0.416225	0.414556	0.41232	0.408316	0.407467	0.406003	0.405944	0.405603	0.405339	0.403922	0.404212	0.404158	0.406015	0.405103	0.405097	0.405247	0.404961	0.40546	0.406858	0.406154	0.404757	0.405697	0.405996	0.405655
0.519546	0.514232	0.528501	0.523699	0.51986	0.505506	0.497438	0.490741	0.480801	0.473642	0.468585	0.469083	0.470426	0.468142	0.468125	0.469119	0.468876	0.470221	0.468327	0.468528	0.469014	0.465279	0.46475	0.461777	0.459587	0.457556	0.457588	0.455322	0.453393	0.448863	0.447988	0.446343	0.446638	0.446687	0.445723	0.444285	0.444646	0.44449	0.446625	0.445788	0.445467	0.445522	0.445267	0.445787	0.446941	0.446141	0.44468	0.445631	0.445783	0.445433
0.553122	0.542372	0.556567	0.549076	0.543827	0.527908	0.520038	0.51284	0.501327	0.494177	0.488246	0.487978	0.48983	0.487552	0.487981	0.488557	0.488462	0.489957	0.488307	0.488276	0.488432	0.484937	0.484461	0.48162	0.479196	0.477232	0.477523	0.475381	0.473419	0.46879	0.468082	0.466449	0.466721	0.466855	0.466468	0.465085	0.465466	0.46566	0.468022	0.46721	0.467043	0.467424	0.467202	0.467773	0.469296	0.468616	0.467121	0.468154	0.4686	0.468272
0.602408	0.590766	0.604965	0.5998	0.595015	0.578353	0.569668	0.562174	0.550373	0.542306	0.536642	0.537058	0.539109	0.535158	0.535295	0.53581	0.535122	0.536362	0.534599	0.534154	0.5343	0.530337	0.530129	0.526897	0.524387	0.522378	0.522605	0.520797	0.518869	0.513927	0.51295	0.511261	0.511731	0.512084	0.511456	0.509675	0.509725	0.51016	0.512354	0.511356	0.510866	0.511121	0.51079	0.511064	0.512615	0.5115	0.509789	0.510884	0.510866	0.510273
0.536067	0.526331	0.539024	0.5343	0.529391	0.514966	0.506822	0.500452	0.49048	0.483054	0.477713	0.478246	0.479251	0.476093	0.475653	0.475638	0.475429	0.476538	0.474679	0.474263	0.474214	0.471466	0.471097	0.46825	0.466432	0.464908	0.465118	0.463666	0.46217	0.458144	0.457418	0.456003	0.456388	0.456869	0.456414	0.454951	0.455481	0.455451	0.457744	0.456541	0.456187	0.456486	0.456158	0.456167	0.45767	0.456736	0.455118	0.455998	0.456102	0.455671
0.516511	0.509965	0.526085	0.520821	0.517445	0.503782	0.496289	0.489837	0.47909	0.472658	0.468114	0.467283	0.468671	0.465431	0.464608	0.464952	0.464713	0.464996	0.463132	0.462832	0.463658	0.459978	0.459895	0.457487	0.455465	0.453422	0.453809	0.452462	0.451223	0.447291	0.44638	0.4451	0.445993	0.445891	0.445507	0.444475	0.444661	0.445115	0.447037	0.445854	0.445689	0.445533	0.444901	0.444944	0.446318	0.444622	0.443029	0.443154	0.443274	0.44269
0.587105	0.585992	0.60871	0.607024	0.607621	0.594194	0.588422	0.58431	0.572716	0.566969	0.562449	0.563809	0.566352	0.564273	0.564721	0.566268	0.566805	0.568211	0.566644	0.566472	0.567551	0.563985	0.563955	0.561392	0.5594	0.556811	0.557818	0.556596	0.554951	0.550251	0.549306	0.54843	0.549412	0.549878	0.549308	0.548721	0.549361	0.549978	0.55273	0.551633	0.551909	0.552054	0.551433	0.552005	0.554212	0.552602	0.550906	0.551469	0.551784	0.551308
0.531835	0.525608	0.542785	0.538717	0.535643	0.522814	0.515111	0.509612	0.498984	0.492619	0.48748	0.48864	0.490329	0.487399	0.487579	0.488831	0.48933	0.490532	0.488902	0.488646	0.489666	0.485945	0.485799	0.482904	0.481312	0.478632	0.479039	0.477476	0.475694	0.471601	0.470455	0.469074	0.469878	0.469891	0.469639	0.468742	0.46902	0.46961	0.471906	0.470639	0.470986	0.470806	0.470412	0.470814	0.472599	0.471245	0.469625	0.47009	0.470646	0.470079
0.516447	0.511719	0.528842	0.523528	0.519847	0.506883	0.498847	0.492016	0.481579	0.474877	0.470392	0.470098	0.472284	0.469262	0.469594	0.470229	0.469957	0.471631	0.469878	0.469045	0.469802	0.466451	0.465953	0.463089	0.460574	0.458114	0.458193	0.456468	0.454548	0.450412	0.448843	0.447338	0.447764	0.447795	0.447318	0.446164	0.44624	0.447092	0.449067	0.447946	0.448008	0.448032	0.447762	0.447966	0.449721	0.448496	0.447204	0.447619	0.448051	0.447464
0.51649	0.51152	0.53035	0.526335	0.522554	0.50854	0.500909	0.494557	0.483962	0.477705	0.472494	0.473216	0.474893	0.472416	0.472411	0.473986	0.473809	0.475031	0.474061	0.473305	0.474023	0.470297	0.469928	0.467058	0.464705	0.461744	0.461859	0.459891	0.457788	0.453646	0.45192	0.450285	0.450896	0.450661	0.449953	0.448833	0.449143	0.449591	0.45142	0.450294	0.450535	0.450742	0.450227	0.450519	0.452424	0.451091	0.449629	0.450109	0.450556	0.450046
0.472761	0.463849	0.477331	0.470211	0.465482	0.45121	0.442841	0.436315	0.425374	0.418093	0.413303	0.41347	0.414668	0.411829	0.411133	0.412034	0.411897	0.41301	0.411544	0.411182	0.411449	0.408508	0.407984	0.404764	0.402743	0.400298	0.399864	0.398149	0.396136	0.392425	0.390642	0.389265	0.389506	0.389241	0.388675	0.387563	0.387341	0.387905	0.389545	0.388426	0.388564	0.388543	0.388459	0.388559	0.390332	0.389262	0.388026	0.388567	0.389058	0.388569
0.499563	0.496003	0.512839	0.509266	0.504597	0.490684	0.482849	0.476192	0.465503	0.459434	0.455003	0.45533	0.457364	0.454786	0.454759	0.456283	0.456488	0.458289	0.45705	0.456364	0.457352	0.453801	0.45366	0.450466	0.448316	0.445922	0.445481	0.443647	0.441766	0.437064	0.435636	0.434069	0.434529	0.434254	0.433547	0.432525	0.432674	0.43321	0.435064	0.434159	0.434536	0.434607	0.434486	0.434846	0.436592	0.435542	0.434463	0.4349	0.435276	0.435112
0.486461	0.480704	0.496187	0.491797	0.487365	0.473914	0.465499	0.458659	0.448187	0.441243	0.437115	0.436695	0.43835	0.436073	0.436303	0.437087	0.437659	0.438766	0.437495	0.437416	0.438128	0.434697	0.434211	0.431669	0.429492	0.426673	0.426582	0.424685	0.422859	0.418656	0.417058	0.415368	0.415908	0.415423	0.415028	0.413618	0.413806	0.414434	0.415995	0.414917	0.415197	0.415383	0.415111	0.415379	0.417184	0.416299	0.415199	0.415642	0.416132	0.415822
0.4852	0.47989	0.496333	0.490486	0.486819	0.472973	0.465099	0.458306	0.447417	0.44114	0.436322	0.436794	0.438229	0.436343	0.436499	0.437639	0.437706	0.439152	0.43784	0.437732	0.438377	0.435061	0.434556	0.431964	0.429514	0.426939	0.426771	0.424703	0.422767	0.418539	0.416879	0.415271	0.415283	0.415273	0.414218	0.413195	0.413089	0.413566	0.415262	0.41435	0.414401	0.414488	0.414272	0.414516	0.416308	0.415177	0.414006	0.414322	0.414926	0.414608
[truncated: 9,863 more rows]
[truncated: 155 more columns]
